# Supplementary material for: Assessing the role of robotic proctectomy in obese patients: a contemporary NSQIP analysis
Source: J Robot Surg. 2022 Feb 11;16(6):1391–9. doi: 10.1007/s11701-022-01380-2 (PMC9365884; doi:10.1007/s11701-022-01380-2)
Supplement: Supplementary file 2 — Supplementary file2 (XLSX 14052 KB) [file 11701_2022_1380_MOESM2_ESM.xlsx]

## Sheet: MERGEDALLWDIAG
PUFYEAR	CaseID	SEX	RACE_NEW	ETHNICITY_HISPANIC	PRNCPTX	CPT	WORKRVU	INOUT	TRANST	Age	AdmYR	OperYR	DISCHDEST	ANESTHES	SURGSPEC	ELECTSURG	HEIGHT	WEIGHT	DIABETES	SMOKE	DYSPNEA	FNSTATUS2	VENTILAT	HXCOPD	ASCITES	HXCHF	HYPERMED	RENAFAIL	DIALYSIS	DISCANCR	WNDINF	STEROID	WTLOSS	BLEEDDIS	TRANSFUS	PRSEPIS	DPRNA	DPRBUN	DPRCREAT	DPRALBUM	DPRBILI	DPRSGOT	DPRALKPH	DPRWBC	DPRHCT	DPRPLATE	DPRPTT	DPRPT	DPRINR
2016	5065532	male	White	No	LAPS_x0020_COLCT_x0020_TTL_x0020_ABD_x0020_W_x002F_PRCTECT_x0020_ILEOANAL_x0020_ANASTOMSIS	44211	37.08	Inpatient	Not_x0020_transferred_x0020__x0028_admitted_x0020_from_x0020_home_x0029_	19	2016	2016	Home	General	General_x0020_Surgery	Yes	66	152	NO	Yes	No	Independent	No	No	No	No	No	No	No	No	No	No	No	No	No	None	23	23	23	23	23	23	23	23	23	23	30	-99	28
2016	5084153	female	White	No	LAPS_x0020_COLCT_x0020_TTL_x0020_ABD_x0020_W_x002F_PRCTECT_x0020_ILEOANAL_x0020_ANASTOMSIS	44211	37.08	Inpatient	Not_x0020_transferred_x0020__x0028_admitted_x0020_from_x0020_home_x0029_	29	2016	2016	Home	General	General_x0020_Surgery	Yes	67	231	NON-INSULIN	No	No	Independent	No	No	No	No	No	No	No	No	No	No	No	No	No	None	-99	-99	-99	-99	-99	-99	-99	-99	-99	-99	-99	-99	-99
2016	5101976	female	White	Yes	COLCT_x0020_TTL_x0020_ABD_x0020_W_x002F_PRCTECT_x0020_ILEOANAL_x0020_ANAST_x0020__x0026__x0020_RSVR	44158	36.7	Inpatient	Not_x0020_transferred_x0020__x0028_admitted_x0020_from_x0020_home_x0029_	24	2016	2016	Home	General	General_x0020_Surgery	No	65	86	NO	No	No	Independent	No	No	No	No	No	No	No	No	No	No	Yes	No	Yes	None	0	0	0	0	-99	-99	-99	0	0	0	-99	-99	1
2016	5105150	male	Black_x0020_or_x0020_African_x0020_American	No	COLECTOMY_x0020_TOT_x0020_ABDL_x0020_W_x002F_PROCTECTOMY_x0020_W_x002F_ILEOSTOMY	44155	34.42	Inpatient	Not_x0020_transferred_x0020__x0028_admitted_x0020_from_x0020_home_x0029_	56	2016	2016	Home	General	General_x0020_Surgery	Yes	71	218	NO	No	No	Independent	No	No	No	No	Yes	No	No	No	No	No	No	No	No	None	36	36	-99	36	-99	-99	-99	36	36	36	-99	-99	-99
2016	5112795	male	Unknown_x002F_Not_x0020_Reported	Unknown	PRCTECT_x0020_PRTL_x0020_W_x002F_ANAST_x0020_TRANSSAC_x0020_APPR_x0020_ONLY	45116	27.72	Inpatient	Not_x0020_transferred_x0020__x0028_admitted_x0020_from_x0020_home_x0029_	62	2016	2016	Home	General	General_x0020_Surgery	Yes	67	179	NO	No	No	Independent	No	No	No	No	Yes	No	No	No	No	No	No	No	No	None	-99	-99	-99	-99	-99	-99	-99	-99	-99	-99	-99	-99	-99
2016	5121180	female	White	No	COLCT_x0020_TTL_x0020_ABD_x0020_W_x002F_PRCTECT_x0020_ILEOANAL_x0020_ANAST_x0020__x0026__x0020_RSVR	44158	36.7	Inpatient	Not_x0020_transferred_x0020__x0028_admitted_x0020_from_x0020_home_x0029_	18	2016	2016	Home	General	General_x0020_Surgery	Yes	64	145	NO	Yes	No	Independent	No	No	No	No	No	No	No	No	No	No	No	No	No	None	6	6	6	6	6	6	6	6	6	6	-99	-99	-99
2016	5128001	male	White	No	COLCT_x0020_TTL_x0020_ABD_x0020_W_x002F_PRCTECT_x0020_ILEOANAL_x0020_ANAST_x0020__x0026__x0020_RSVR	44158	36.7	Inpatient	Not_x0020_transferred_x0020__x0028_admitted_x0020_from_x0020_home_x0029_	31	2016	2016	Home	General	General_x0020_Surgery	Yes	72	174	NO	Yes	No	Independent	No	No	No	No	No	No	No	No	No	No	No	No	No	None	-99	-99	-99	-99	-99	-99	-99	-99	-99	-99	-99	-99	-99
2016	5150464	male	White	No	LAPS_x0020_COLCT_x0020_TTL_x0020_ABD_x0020_W_x002F_PRCTECT_x0020_ILEOANAL_x0020_ANASTOMSIS	44211	37.08	Inpatient	Not_x0020_transferred_x0020__x0028_admitted_x0020_from_x0020_home_x0029_	39	2016	2016	Home	General	General_x0020_Surgery	Yes	74	234	NO	No	No	Independent	No	No	No	No	Yes	No	No	No	No	No	No	No	No	None	6	6	6	-99	-99	-99	-99	6	6	6	-99	-99	-99
2016	5158298	male	White	No	LAPS_x0020_PROCTECTOMY_x0020_COMBINED_x0020_PULL-THRU_x0020_W_x002F_RESERVOIR	45397	36.5	Inpatient	Not_x0020_transferred_x0020__x0028_admitted_x0020_from_x0020_home_x0029_	27	2016	2016	Home	General	General_x0020_Surgery	Yes	67	172	NO	Yes	No	Independent	No	No	No	No	No	No	No	No	No	No	No	No	No	None	6	6	6	-99	-99	-99	-99	6	6	6	-99	-99	-99
2016	5162774	male	Unknown_x002F_Not_x0020_Reported	Yes	COLCT_x0020_TTL_x0020_ABD_x0020_W_x002F_PRCTECT_x0020_ILEOANAL_x0020_ANAST_x0020__x0026__x0020_RSVR	44158	36.7	Inpatient	Not_x0020_transferred_x0020__x0028_admitted_x0020_from_x0020_home_x0029_	34	2016	2016	Home	General	General_x0020_Surgery	Yes	67	158	NO	No	No	Independent	No	No	No	No	No	No	No	No	No	No	No	No	No	None	10	10	10	10	10	10	10	10	10	10	-99	-99	-99
2016	5171189	female	White	No	COLECTOMY_x0020_TOT_x0020_ABDL_x0020_W_x002F_PROCTECTOMY_x0020_W_x002F_ILEOSTOMY	44155	34.42	Inpatient	Not_x0020_transferred_x0020__x0028_admitted_x0020_from_x0020_home_x0029_	30	2016	2016	Home	General	General_x0020_Surgery	Yes	61	185	NON-INSULIN	Yes	No	Independent	No	No	No	No	No	No	No	No	No	No	No	No	No	None	4	4	4	4	4	4	4	4	4	4	-99	-99	-99
2016	5175728	female	White	No	PRCTECT_x0020_COMPL_x0020_CMBN_x0020_ABDOMINOPRNL_x0020_W_x002F_CLST	45110	30.76	Inpatient	Not_x0020_transferred_x0020__x0028_admitted_x0020_from_x0020_home_x0029_	50	2016	2016	Home	General	General_x0020_Surgery	No	62	187	NO	No	No	Independent	No	No	No	No	No	No	No	No	No	No	No	No	No	None	0	0	0	1	1	1	1	0	0	0	-99	-99	-99
2016	5180952	female	White	No	LAPS_x0020_COLCT_x0020_TTL_x0020_ABD_x0020_W_x002F_PRCTECT_x0020_ILEOANAL_x0020_ANASTOMSIS	44211	37.08	Inpatient	Not_x0020_transferred_x0020__x0028_admitted_x0020_from_x0020_home_x0029_	69	2016	2016	Home	General	General_x0020_Surgery	Yes	62	187	NON-INSULIN	No	No	Independent	No	No	No	No	Yes	No	No	No	No	No	No	No	No	None	23	23	23	23	23	23	23	23	23	23	-99	-99	-99
2016	5181805	male	White	No	COLECTOMY_x0020_TOT_x0020_ABD_x0020_W_x002F_PROCTECTOMY_x0020_ILEOANAL_x0020_ANAST	44157	35.7	Inpatient	Not_x0020_transferred_x0020__x0028_admitted_x0020_from_x0020_home_x0029_	32	2016	2016	Home	General	General_x0020_Surgery	Yes	68	189	NO	No	No	Independent	No	No	No	No	No	No	No	No	No	No	No	No	No	None	1	1	1	-99	-99	-99	-99	1	1	1	-99	-99	-99
2016	5181945	male	White	No	LAPS_x0020_COLCT_x0020_TTL_x0020_ABD_x0020_W_x002F_PRCTECT_x0020_ILEOANAL_x0020_ANASTOMSIS	44211	37.08	Inpatient	Not_x0020_transferred_x0020__x0028_admitted_x0020_from_x0020_home_x0029_	20	2016	2016	Home	General	General_x0020_Surgery	Yes	71	167	NO	No	No	Independent	No	No	No	No	No	No	No	No	No	No	No	No	No	None	7	7	7	-99	-99	-99	-99	7	7	7	-99	-99	-99
2016	5189018	male	Black_x0020_or_x0020_African_x0020_American	No	LAPS_x0020_COLECTOMY_x0020_ABDL_x0020_W_x002F_PROCTECTOMY_x0020_W_x002F_ILEOSTOMY	44212	34.58	Inpatient	Not_x0020_transferred_x0020__x0028_admitted_x0020_from_x0020_home_x0029_	53	2016	2016	Home	General	General_x0020_Surgery	Yes	71	201	NO	No	No	Independent	No	No	No	No	Yes	No	No	No	No	No	No	No	No	None	8	8	8	8	8	8	8	8	8	8	8	-99	8
2016	5193778	female	Black_x0020_or_x0020_African_x0020_American	No	LAPS_x0020_PROCTECTOMY_x0020_COMBINED_x0020_PULL-THRU_x0020_W_x002F_RESERVOIR	45397	36.5	Inpatient	Not_x0020_transferred_x0020__x0028_admitted_x0020_from_x0020_home_x0029_	23	2016	2016	Home	General	General_x0020_Surgery	Yes	68	145	NO	No	No	Independent	No	No	No	No	No	No	No	No	No	No	No	No	No	None	2	2	2	2	2	2	2	2	2	2	-99	-99	-99
2016	5201155	female	Unknown_x002F_Not_x0020_Reported	Unknown	LAPS_x0020_COLCT_x0020_TTL_x0020_ABD_x0020_W_x002F_PRCTECT_x0020_ILEOANAL_x0020_ANASTOMSIS	44211	37.08	Inpatient	Not_x0020_transferred_x0020__x0028_admitted_x0020_from_x0020_home_x0029_	31	2016	2016	Home	General	General_x0020_Surgery	Yes	59	97	NO	No	No	Independent	No	No	No	No	No	No	No	No	No	No	No	No	No	None	12	12	12	12	-99	-99	-99	12	12	12	-99	-99	12
2016	5208212	female	Unknown_x002F_Not_x0020_Reported	Yes	LAPS_x0020_COLCT_x0020_TTL_x0020_ABD_x0020_W_x002F_PRCTECT_x0020_ILEOANAL_x0020_ANASTOMSIS	44211	37.08	Inpatient	Not_x0020_transferred_x0020__x0028_admitted_x0020_from_x0020_home_x0029_	38	2016	2016	Home	General	General_x0020_Surgery	Yes	62	128	NO	No	No	Independent	No	No	No	No	No	No	No	No	No	No	No	No	No	None	20	20	20	20	20	20	20	20	20	20	20	-99	20
2016	5231789	female	Native_x0020_Hawaiian_x0020_or_x0020_Pacific_x0020_Islander	No	LAPS_x0020_PROCTECTOMY_x0020_COMBINED_x0020_PULL-THRU_x0020_W_x002F_RESERVOIR	45397	36.5	Inpatient	Not_x0020_transferred_x0020__x0028_admitted_x0020_from_x0020_home_x0029_	34	2016	2016	Home	General	General_x0020_Surgery	Yes	62	160	NO	No	No	Independent	No	No	No	No	No	No	No	No	No	No	No	No	No	None	7	7	7	7	7	7	7	7	7	7	7	-99	7
2016	5234316	male	White	No	PRCTECT_x0020_COMPL_x0020_CMBN_x0020_ABDOMINOPRNL_x0020_W_x002F_CLST	45110	30.76	Inpatient	Not_x0020_transferred_x0020__x0028_admitted_x0020_from_x0020_home_x0029_	56	2016	2016	Home	General	General_x0020_Surgery	Yes	71	203	NO	No	No	Independent	No	No	No	No	Yes	No	No	No	No	No	No	No	No	None	6	6	6	6	6	6	6	6	6	6	-99	-99	-99
2016	5240733	female	White	No	COLCT_x0020_TTL_x0020_ABD_x0020_W_x002F_PRCTECT_x0020_ILEOANAL_x0020_ANAST_x0020__x0026__x0020_RSVR	44158	36.7	Inpatient	Not_x0020_transferred_x0020__x0028_admitted_x0020_from_x0020_home_x0029_	28	2016	2016	Home	General	General_x0020_Surgery	Yes	63	127	NO	No	No	Independent	No	No	No	No	Yes	No	No	No	No	No	No	No	No	None	3	3	3	-99	-99	-99	-99	3	3	3	-99	-99	-99
2016	5242285	female	White	No	PRCTECT_x0020_PRTL_x0020_RESCJ_x0020_RECTUM_x0020_TABDL_x0020_APPR	45111	18.01	Inpatient	Not_x0020_transferred_x0020__x0028_admitted_x0020_from_x0020_home_x0029_	68	2016	2016	Home	General	General_x0020_Surgery	Yes	68	130	NO	No	No	Independent	No	No	No	No	No	No	No	No	No	No	No	No	No	SIRS	5	5	5	5	5	5	5	5	5	5	-99	-99	-99
2016	5244319	male	White	Yes	COLECTOMY_x0020_TOT_x0020_ABD_x0020_W_x002F_PROCTECTOMY_x0020_ILEOANAL_x0020_ANAST	44157	35.7	Inpatient	Not_x0020_transferred_x0020__x0028_admitted_x0020_from_x0020_home_x0029_	62	2016	2016	Home	General	General_x0020_Surgery	Yes	67	177	NON-INSULIN	No	No	Independent	No	No	No	No	No	No	No	No	No	No	No	No	No	None	-99	-99	51	-99	-99	-99	-99	0	0	0	-99	-99	-99
2016	5245201	female	White	No	EXC_x0020_RCT_x0020_TUM_x0020_PROCTOTOMY_x0020_TRANSSAC_x002F_TRANSCOCCYGEAL	45160	16.33	Outpatient	Not_x0020_transferred_x0020__x0028_admitted_x0020_from_x0020_home_x0029_	64	2016	2016	Home	General	General_x0020_Surgery	Yes	63	158	NO	No	No	Independent	No	No	No	No	No	No	No	No	No	No	No	No	No	None	29	29	29	29	29	29	29	29	29	29	-99	-99	29
2016	5266106	male	White	No	LAPS_x0020_COLCT_x0020_TTL_x0020_ABD_x0020_W_x002F_PRCTECT_x0020_ILEOANAL_x0020_ANASTOMSIS	44211	37.08	Inpatient	Not_x0020_transferred_x0020__x0028_admitted_x0020_from_x0020_home_x0029_	71	2016	2016	Home	General	General_x0020_Surgery	Yes	75	225	NO	No	No	Independent	No	No	No	No	Yes	No	No	No	No	No	No	No	No	None	1	1	1	-99	-99	-99	-99	1	1	1	-99	-99	-99
2016	5270615	female	White	No	LAPS_x0020_COLECTOMY_x0020_ABDL_x0020_W_x002F_PROCTECTOMY_x0020_W_x002F_ILEOSTOMY	44212	34.58	Inpatient	Not_x0020_transferred_x0020__x0028_admitted_x0020_from_x0020_home_x0029_	66	2016	2016	Expired	General	General_x0020_Surgery	Yes	68	90	NO	No	MODERATE_x0020_EXERTION	Independent	No	Yes	No	No	Yes	No	No	No	No	Yes	No	No	No	None	4	4	4	4	-99	4	4	4	4	4	-99	-99	-99
2016	5272241	male	White	No	PRCTECT_x0020_COMPL_x0020_CMBN_x0020_ABDOMINOPRNL_x0020_W_x002F_CLST	45110	30.76	Inpatient	Not_x0020_transferred_x0020__x0028_admitted_x0020_from_x0020_home_x0029_	55	2016	2016	Home	General	General_x0020_Surgery	Yes	72	216	NO	No	No	Independent	No	No	No	No	No	No	No	No	No	No	No	No	No	None	15	15	15	15	15	15	15	15	15	15	0	-99	0
2016	5281281	male	White	No	PRCTECT_x0020_PRTL_x0020_W_x002F_MUCOSEC_x0020_ILEOANAL_x0020_ANAST_x0020_RSVR	45113	33.22	Inpatient	Not_x0020_transferred_x0020__x0028_admitted_x0020_from_x0020_home_x0029_	23	2016	2016	Home	General	General_x0020_Surgery	Yes	67	190	NO	No	No	Independent	No	No	No	No	No	No	No	No	No	No	No	Yes	No	None	20	20	20	23	23	23	23	20	20	20	-99	-99	47
2016	5282398	female	White	Yes	PRCTECT_x0020_PRTL_x0020_W_x002F_MUCOSEC_x0020_ILEOANAL_x0020_ANAST_x0020_RSVR	45113	33.22	Inpatient	Not_x0020_transferred_x0020__x0028_admitted_x0020_from_x0020_home_x0029_	40	2016	2016	Home	General	General_x0020_Surgery	Yes	58	148	NO	No	No	Independent	No	No	No	No	No	No	No	No	No	No	No	No	No	None	20	20	20	20	20	20	20	20	20	20	20	-99	20
2016	5304074	male	White	No	LAPS_x0020_COLCT_x0020_TTL_x0020_ABD_x0020_W_x002F_PRCTECT_x0020_ILEOANAL_x0020_ANASTOMSIS	44211	37.08	Inpatient	Not_x0020_transferred_x0020__x0028_admitted_x0020_from_x0020_home_x0029_	25	2016	2016	Home	General	General_x0020_Surgery	Yes	72	242	NO	Yes	MODERATE_x0020_EXERTION	Independent	No	No	No	No	No	No	No	No	No	No	No	No	No	None	32	32	32	32	32	32	32	5	5	5	32	-99	32
2016	5306059	female	White	No	LAPS_x0020_COLCT_x0020_TTL_x0020_ABD_x0020_W_x002F_PRCTECT_x0020_ILEOANAL_x0020_ANASTOMSIS	44211	37.08	Inpatient	Not_x0020_transferred_x0020__x0028_admitted_x0020_from_x0020_home_x0029_	40	2016	2016	Home	General	General_x0020_Surgery	Yes	62	208	NO	No	No	Independent	No	No	No	No	Yes	No	No	No	No	Yes	No	No	No	None	27	27	27	-99	-99	-99	-99	27	27	27	27	-99	27
2016	5311911	male	Unknown_x002F_Not_x0020_Reported	Yes	PRCTECT_x0020_PRTL_x0020_W_x002F_MUCOSEC_x0020_ILEOANAL_x0020_ANAST_x0020_RSVR	45113	33.22	Inpatient	Not_x0020_transferred_x0020__x0028_admitted_x0020_from_x0020_home_x0029_	48	2016	2016	Home	General	General_x0020_Surgery	Yes	64	189	NON-INSULIN	Yes	No	Independent	No	No	No	No	Yes	No	No	No	No	No	No	No	No	None	-99	-99	-99	-99	-99	-99	-99	-99	-99	-99	-99	-99	-99
2016	5315596	female	Unknown_x002F_Not_x0020_Reported	No	LAPS_x0020_COLCT_x0020_TTL_x0020_ABD_x0020_W_x002F_PRCTECT_x0020_ILEOANAL_x0020_ANASTOMSIS	44211	37.08	Inpatient	Not_x0020_transferred_x0020__x0028_admitted_x0020_from_x0020_home_x0029_	44	2016	2016	Home	General	General_x0020_Surgery	Yes	64	154	NO	No	No	Independent	No	No	No	No	No	No	No	No	No	No	No	No	No	None	3	3	3	-99	-99	-99	-99	3	3	3	-99	-99	-99
2016	5316675	male	White	No	LAPS_x0020_COLCT_x0020_TTL_x0020_ABD_x0020_W_x002F_PRCTECT_x0020_ILEOANAL_x0020_ANASTOMSIS	44211	37.08	Inpatient	Not_x0020_transferred_x0020__x0028_admitted_x0020_from_x0020_home_x0029_	29	2016	2016	Home	General	General_x0020_Surgery	Yes	71	204	NO	Yes	No	Independent	No	No	No	No	No	No	No	No	No	No	No	No	No	None	47	47	47	47	47	47	47	47	47	47	47	-99	47
2016	5330434	male	White	No	LAPS_x0020_COLCT_x0020_TTL_x0020_ABD_x0020_W_x002F_PRCTECT_x0020_ILEOANAL_x0020_ANASTOMSIS	44211	37.08	Inpatient	Not_x0020_transferred_x0020__x0028_admitted_x0020_from_x0020_home_x0029_	22	2016	2016	Home	General	General_x0020_Surgery	Yes	65	130	NO	Yes	No	Independent	No	No	No	No	No	No	No	No	No	No	No	No	No	SIRS	7	7	7	7	7	7	7	7	7	7	-99	-99	-99
2016	5337109	female	Unknown_x002F_Not_x0020_Reported	Unknown	PRCTECT_x0020_PRTL_x0020_W_x002F_MUCOSEC_x0020_ILEOANAL_x0020_ANAST_x0020_RSVR	45113	33.22	Inpatient	Not_x0020_transferred_x0020__x0028_admitted_x0020_from_x0020_home_x0029_	43	2016	2016	Home	General	General_x0020_Surgery	Yes	63	187	NO	No	No	Independent	No	No	No	No	No	No	No	No	No	No	No	No	No	None	4	4	4	4	4	4	4	4	4	4	-99	-99	-99
2016	5338955	male	White	Yes	COLCT_x0020_TTL_x0020_ABD_x0020_W_x002F_PRCTECT_x0020_ILEOANAL_x0020_ANAST_x0020__x0026__x0020_RSVR	44158	36.7	Inpatient	Not_x0020_transferred_x0020__x0028_admitted_x0020_from_x0020_home_x0029_	25	2016	2016	Home	General	General_x0020_Surgery	Yes	-99	-99	NO	No	No	Independent	No	No	No	No	No	No	No	No	No	No	No	No	No	None	-99	-99	-99	-99	-99	-99	-99	-99	-99	-99	-99	-99	-99
2016	5344159	male	White	No	PRCTECT_x0020_PRTL_x0020_W_x002F_MUCOSEC_x0020_ILEOANAL_x0020_ANAST_x0020_RSVR	45113	33.22	Inpatient	Not_x0020_transferred_x0020__x0028_admitted_x0020_from_x0020_home_x0029_	70	2016	2016	Home	Other	General_x0020_Surgery	Yes	64	159	NO	Yes	No	Independent	No	No	No	No	No	No	No	No	No	No	No	No	No	None	7	7	7	-99	-99	-99	-99	7	7	7	-99	-99	-99
2016	5344983	male	White	No	PRCTECT_x0020_CMBN_x0020_PULL-THRU_x0020_W_x002F_RSVR_x0020_W_x002F_NTRSTM	45119	33.48	Inpatient	Not_x0020_transferred_x0020__x0028_admitted_x0020_from_x0020_home_x0029_	42	2016	2016	Home	General	General_x0020_Surgery	Yes	67	215	NO	No	No	Independent	No	No	No	No	No	No	No	No	No	No	No	No	No	None	17	17	17	-99	-99	-99	-99	17	17	17	-99	-99	-99
2016	5377507	male	Black_x0020_or_x0020_African_x0020_American	No	PRCTECT_x0020_PRTL_x0020_W_x002F_MUCOSEC_x0020_ILEOANAL_x0020_ANAST_x0020_RSVR	45113	33.22	Inpatient	Not_x0020_transferred_x0020__x0028_admitted_x0020_from_x0020_home_x0029_	30	2016	2016	Home	General	General_x0020_Surgery	Yes	73	161	NO	Yes	No	Independent	No	No	No	No	No	No	No	No	No	No	No	No	Yes	None	0	0	0	7	7	7	7	0	0	0	7	-99	7
2016	5392852	female	White	No	PROCTOPEXY_x0020_W_x002F_SIGMOID_x0020_RESCJ_x0020_ABDL_x0020_APPR	45550	24.8	Inpatient	Not_x0020_transferred_x0020__x0028_admitted_x0020_from_x0020_home_x0029_	35	2016	2016	Home	General	General_x0020_Surgery	Yes	59	100	NO	No	No	Independent	No	No	No	No	Yes	No	No	No	No	No	No	No	No	None	9	9	9	9	9	9	9	9	9	9	-99	-99	-99
2016	5398660	female	White	No	LAPS_x0020_COLECTOMY_x0020_ABDL_x0020_W_x002F_PROCTECTOMY_x0020_W_x002F_ILEOSTOMY	44212	34.58	Inpatient	Not_x0020_transferred_x0020__x0028_admitted_x0020_from_x0020_home_x0029_	69	2016	2016	Home	General	General_x0020_Surgery	Yes	62	142	NO	No	No	Independent	No	No	No	No	No	No	No	No	No	No	No	No	No	None	6	6	6	6	6	6	6	6	6	6	-99	-99	-99
2016	5401093	male	White	No	LAPS_x0020_COLCT_x0020_TTL_x0020_ABD_x0020_W_x002F_PRCTECT_x0020_ILEOANAL_x0020_ANASTOMSIS	44211	37.08	Inpatient	Not_x0020_transferred_x0020__x0028_admitted_x0020_from_x0020_home_x0029_	56	2016	2016	Home	General	General_x0020_Surgery	Yes	72	233	NO	No	No	Independent	No	No	No	No	No	No	No	No	No	No	No	No	No	None	49	49	49	49	49	49	49	49	49	49	49	-99	49
2016	5401571	male	White	No	LAPS_x0020_COLECTOMY_x0020_ABDL_x0020_W_x002F_PROCTECTOMY_x0020_W_x002F_ILEOSTOMY	44212	34.58	Inpatient	Not_x0020_transferred_x0020__x0028_admitted_x0020_from_x0020_home_x0029_	66	2016	2016	Home	General	General_x0020_Surgery	Yes	73	229	NO	No	No	Independent	No	No	No	No	No	No	No	No	No	Yes	No	No	No	None	6	6	6	6	6	6	6	6	6	6	-99	-99	-99
2016	5402058	male	White	No	PRCTECT_x0020_COMPL_x0020_CMBN_x0020_ABDOMINOPRNL_x0020_W_x002F_CLST	45110	30.76	Inpatient	Not_x0020_transferred_x0020__x0028_admitted_x0020_from_x0020_home_x0029_	61	2016	2016	Home	General	General_x0020_Surgery	Yes	70	166	NON-INSULIN	No	No	Independent	No	No	No	No	No	No	No	No	No	No	No	No	No	None	11	11	11	11	11	11	11	11	11	11	11	-99	11
2016	5418180	male	Unknown_x002F_Not_x0020_Reported	Unknown	PRCTECT_x0020_CMBN_x0020_PULL-THRU_x0020_W_x002F_RSVR_x0020_W_x002F_NTRSTM	45119	33.48	Inpatient	Not_x0020_transferred_x0020__x0028_admitted_x0020_from_x0020_home_x0029_	54	2016	2016	Home	General	General_x0020_Surgery	Yes	71	210	NO	Yes	No	Independent	No	No	No	No	No	No	No	No	No	No	No	No	No	None	4	-99	69	4	69	4	69	4	4	4	4	-99	4
2016	5449076	male	Unknown_x002F_Not_x0020_Reported	Unknown	COLCT_x0020_TTL_x0020_ABD_x0020_W_x002F_PRCTECT_x0020_ILEOANAL_x0020_ANAST_x0020__x0026__x0020_RSVR	44158	36.7	Inpatient	Not_x0020_transferred_x0020__x0028_admitted_x0020_from_x0020_home_x0029_	39	2016	2016	Home	General	General_x0020_Surgery	Yes	66	173	NO	No	No	Independent	No	No	No	No	No	No	No	No	No	No	No	No	No	None	19	19	19	19	-99	-99	-99	19	19	19	19	-99	19
2016	5449811	female	White	No	COLCT_x0020_TTL_x0020_ABD_x0020_W_x002F_PRCTECT_x0020_ILEOANAL_x0020_ANAST_x0020__x0026__x0020_RSVR	44158	36.7	Inpatient	Not_x0020_transferred_x0020__x0028_admitted_x0020_from_x0020_home_x0029_	38	2016	2016	Home	General	General_x0020_Surgery	Yes	62	123	NO	No	No	Independent	No	No	Yes	No	No	No	No	No	No	No	No	No	No	None	1	1	1	1	1	1	1	0	0	0	0	-99	0
2016	5466995	female	White	Yes	EXC_x0020_RCT_x0020_PROCIDENTIA_x0020_W_x002F_ANAST_x0020_PERINEAL_x0020_APPROACH	45130	18.5	Inpatient	Not_x0020_transferred_x0020__x0028_admitted_x0020_from_x0020_home_x0029_	57	2016	2016	Home	General	General_x0020_Surgery	Yes	67	135	NO	No	No	Independent	No	No	No	No	No	No	No	No	No	No	No	No	No	None	8	8	8	8	8	8	8	8	8	8	-99	-99	-99
2016	5478195	female	Unknown_x002F_Not_x0020_Reported	Unknown	PRCTECT_x0020_PRTL_x0020_RESCJ_x0020_RECTUM_x0020_TABDL_x0020_APPR	45111	18.01	Inpatient	Not_x0020_transferred_x0020__x0028_admitted_x0020_from_x0020_home_x0029_	56	2016	2016	Home	General	General_x0020_Surgery	Yes	64	170	NO	No	No	Independent	No	No	No	No	No	No	No	No	No	No	No	No	No	None	22	22	22	43	43	-99	43	22	22	22	-99	-99	22
2016	5485437	male	White	No	LAPS_x0020_COLECTOMY_x0020_ABDL_x0020_W_x002F_PROCTECTOMY_x0020_W_x002F_ILEOSTOMY	44212	34.58	Inpatient	Not_x0020_transferred_x0020__x0028_admitted_x0020_from_x0020_home_x0029_	28	2016	2016	Home	Spinal	General_x0020_Surgery	Yes	68	144	NO	No	No	Independent	No	No	No	No	No	No	No	No	No	No	No	No	No	None	-99	-99	-99	-99	-99	-99	-99	6	6	6	-99	-99	-99
2016	5490177	female	Black_x0020_or_x0020_African_x0020_American	No	PRCTECT_x0020_COMPL_x0020_CMBN_x0020_ABDOMINOPRNL_x0020_W_x002F_CLST	45110	30.76	Inpatient	Not_x0020_transferred_x0020__x0028_admitted_x0020_from_x0020_home_x0029_	67	2016	2016	Skilled_x0020_Care_x002C__x0020_Not_x0020_Home	General	General_x0020_Surgery	Yes	70	137	NON-INSULIN	No	No	Independent	No	No	No	No	Yes	No	No	No	No	Yes	No	No	No	None	15	15	15	15	15	15	15	15	15	15	-99	-99	-99
2016	5504745	male	White	Yes	COLECTOMY_x0020_TOT_x0020_ABDL_x0020_W_x002F_PROCTECTOMY_x0020_W_x002F_ILEOSTOMY	44155	34.42	Inpatient	Not_x0020_transferred_x0020__x0028_admitted_x0020_from_x0020_home_x0029_	19	2016	2016	Home	General	General_x0020_Surgery	Yes	66	136	NO	No	No	Independent	No	No	No	No	No	No	No	No	No	No	No	No	No	None	22	22	22	22	22	22	22	22	22	22	22	-99	22
2016	5513584	male	White	No	PRCTECT_x0020_COMPL_x0020_CMBN_x0020_ABDOMINOPRNL_x0020_W_x002F_CLST	45110	30.76	Inpatient	Not_x0020_transferred_x0020__x0028_admitted_x0020_from_x0020_home_x0029_	73	2016	2016	Skilled_x0020_Care_x002C__x0020_Not_x0020_Home	General	General_x0020_Surgery	No	65	266	NO	No	No	Independent	No	No	No	No	No	No	No	No	No	No	No	Yes	No	None	0	0	0	1	1	1	1	1	1	1	-99	-99	0
2016	5513897	male	White	No	PRCTECT_x0020_PRTL_x0020_RESCJ_x0020_RECTUM_x0020_TABDL_x0020_APPR	45111	18.01	Inpatient	Not_x0020_transferred_x0020__x0028_admitted_x0020_from_x0020_home_x0029_	54	2016	2016	Home	General	General_x0020_Surgery	Yes	71	219	NON-INSULIN	No	No	Independent	No	No	No	No	Yes	No	No	No	No	No	No	No	No	None	11	11	11	11	-99	-99	-99	0	0	0	-99	-99	-99
2016	5513923	female	White	No	PRCTECT_x0020_PRTL_x0020_W_x002F_O_x0020_ANAST_x0020_PRNL_x0020_APPR	45123	18.86	Inpatient	Not_x0020_transferred_x0020__x0028_admitted_x0020_from_x0020_home_x0029_	53	2016	2016	Home	General	General_x0020_Surgery	Yes	64	115	NO	No	No	Independent	No	No	No	No	No	No	No	No	No	No	No	No	No	None	6	6	6	-99	-99	-99	-99	6	6	6	-99	-99	-99
2016	5526102	female	White	Yes	LAPS_x0020_PROCTECTOMY_x0020_COMBINED_x0020_PULL-THRU_x0020_W_x002F_RESERVOIR	45397	36.5	Inpatient	Not_x0020_transferred_x0020__x0028_admitted_x0020_from_x0020_home_x0029_	36	2016	2016	Home	General	General_x0020_Surgery	Yes	64	202	NO	Yes	No	Independent	No	No	No	No	No	No	No	No	No	No	No	No	No	None	17	17	17	17	17	17	17	17	17	17	-99	-99	-99
2016	5554563	female	White	No	LAPS_x0020_COLCT_x0020_TTL_x0020_ABD_x0020_W_x002F_PRCTECT_x0020_ILEOANAL_x0020_ANASTOMSIS	44211	37.08	Inpatient	Not_x0020_transferred_x0020__x0028_admitted_x0020_from_x0020_home_x0029_	20	2016	2016	Home	General	General_x0020_Surgery	Yes	64	146	NO	No	No	Independent	No	No	No	No	No	No	No	No	No	No	No	No	No	None	-99	-99	-99	-99	-99	-99	-99	10	10	10	-99	-99	-99
2016	5564682	female	White	Yes	COLECTOMY_x0020_TOT_x0020_ABDL_x0020_W_x002F_PROCTECTOMY_x0020_W_x002F_ILEOSTOMY	44155	34.42	Inpatient	Not_x0020_transferred_x0020__x0028_admitted_x0020_from_x0020_home_x0029_	40	2016	2016	Home	General	General_x0020_Surgery	Yes	64	264	NO	Yes	No	Independent	No	No	No	No	No	No	No	No	No	Yes	No	No	No	None	15	15	15	15	15	15	15	15	15	15	-99	-99	-99
2016	5581951	female	Black_x0020_or_x0020_African_x0020_American	No	EXC_x0020_RCT_x0020_TUM_x0020_PROCTOTOMY_x0020_TRANSSAC_x002F_TRANSCOCCYGEAL	45160	16.33	Outpatient	Not_x0020_transferred_x0020__x0028_admitted_x0020_from_x0020_home_x0029_	54	2016	2016	Home	General	General_x0020_Surgery	Yes	66	227	NO	No	No	Independent	No	No	No	No	Yes	No	No	No	No	No	No	No	No	None	3	3	3	-99	-99	-99	-99	3	3	3	-99	-99	-99
2016	5590224	female	White	No	LAPS_x0020_PROCTECTOMY_x0020_ABDOMINOPERINEAL_x0020_W_x002F_COLOSTOMY	45395	33	Inpatient	Not_x0020_transferred_x0020__x0028_admitted_x0020_from_x0020_home_x0029_	69	2016	2016	Home	General	General_x0020_Surgery	No	62	172	NO	No	No	Independent	No	No	No	No	No	No	No	No	No	No	No	No	No	SIRS	0	0	0	12	-99	-99	-99	1	1	1	0	-99	0
2016	5598300	female	White	No	LAPS_x0020_PROCTECTOMY_x0020_ABDOMINOPERINEAL_x0020_W_x002F_COLOSTOMY	45395	33	Inpatient	Not_x0020_transferred_x0020__x0028_admitted_x0020_from_x0020_home_x0029_	63	2016	2016	Home	General	General_x0020_Surgery	Yes	65	154	NO	No	No	Independent	No	No	No	No	Yes	No	No	No	No	No	No	No	No	None	10	10	10	-99	-99	-99	-99	10	10	10	-99	-99	-99
2016	5624854	female	White	No	COLECTOMY_x0020_TOT_x0020_ABD_x0020_W_x002F_PROCTECTOMY_x0020_ILEOANAL_x0020_ANAST	44157	35.7	Inpatient	Not_x0020_transferred_x0020__x0028_admitted_x0020_from_x0020_home_x0029_	28	2016	2016	Home	General	General_x0020_Surgery	Yes	61	104	NO	Yes	No	Independent	No	No	No	No	No	No	No	No	No	No	No	No	No	None	-99	-99	-99	-99	-99	-99	-99	-99	-99	-99	-99	-99	-99
2016	5627366	female	White	No	PRCTECT_x0020_PRTL_x0020_W_x002F_MUCOSEC_x0020_ILEOANAL_x0020_ANAST_x0020_RSVR	45113	33.22	Inpatient	Not_x0020_transferred_x0020__x0028_admitted_x0020_from_x0020_home_x0029_	37	2016	2016	Home	General	General_x0020_Surgery	Yes	63	150	NO	No	No	Independent	No	No	No	No	No	No	No	No	No	No	No	No	No	None	6	6	6	6	6	6	6	6	6	6	-99	-99	6
2016	5630046	female	White	No	EXC_x0020_RCT_x0020_PROCIDENTIA_x0020_W_x002F_ANAST_x0020_PERINEAL_x0020_APPROACH	45130	18.5	Outpatient	Not_x0020_transferred_x0020__x0028_admitted_x0020_from_x0020_home_x0029_	63	2016	2016	Home	General	General_x0020_Surgery	Yes	63	155	NO	No	No	Independent	No	No	No	No	No	No	No	No	No	No	No	No	No	None	48	48	48	-99	-99	-99	-99	-99	-99	-99	-99	-99	-99
2016	5646782	male	White	No	PRCTECT_x0020_CMBN_x0020_ABDOMINOPRNL_x0020_PULL-THRU_x0020_PX	45112	33.18	Inpatient	Not_x0020_transferred_x0020__x0028_admitted_x0020_from_x0020_home_x0029_	57	2016	2016	Home	General	General_x0020_Surgery	Yes	73	293	NO	No	No	Independent	No	No	No	No	No	No	No	No	No	No	No	No	No	None	-99	-99	-99	-99	-99	-99	-99	8	8	8	-99	-99	-99
2016	5650590	female	Black_x0020_or_x0020_African_x0020_American	No	PRCTECT_x0020_CMBN_x0020_PULL-THRU_x0020_W_x002F_RSVR_x0020_W_x002F_NTRSTM	45119	33.48	Inpatient	Not_x0020_transferred_x0020__x0028_admitted_x0020_from_x0020_home_x0029_	63	2016	2016	Home	General	General_x0020_Surgery	Yes	60	165	NO	No	No	Independent	No	No	No	No	Yes	No	No	No	No	No	No	No	No	None	-99	-99	-99	-99	-99	-99	-99	63	63	63	1	-99	1
2016	5650728	female	Black_x0020_or_x0020_African_x0020_American	No	LAPS_x0020_PROCTECTOMY_x0020_COMBINED_x0020_PULL-THRU_x0020_W_x002F_RESERVOIR	45397	36.5	Inpatient	Not_x0020_transferred_x0020__x0028_admitted_x0020_from_x0020_home_x0029_	47	2016	2016	Home	General	General_x0020_Surgery	Yes	68	199	NO	No	No	Independent	No	No	No	No	No	No	No	No	No	No	No	No	No	None	18	18	18	18	18	18	18	18	18	18	-99	-99	-99
2016	5650984	male	White	No	LAPS_x0020_PROCTECTOMY_x0020_ABDOMINOPERINEAL_x0020_W_x002F_COLOSTOMY	45395	33	Inpatient	Not_x0020_transferred_x0020__x0028_admitted_x0020_from_x0020_home_x0029_	63	2016	2016	Home	General	General_x0020_Surgery	Yes	69	146	NO	No	No	Independent	No	No	No	No	No	No	No	No	No	No	No	No	No	None	50	50	50	50	50	50	50	50	50	50	-99	-99	50
2016	5652458	male	White	Yes	LAPS_x0020_COLECTOMY_x0020_ABDL_x0020_W_x002F_PROCTECTOMY_x0020_W_x002F_ILEOSTOMY	44212	34.58	Inpatient	Not_x0020_transferred_x0020__x0028_admitted_x0020_from_x0020_home_x0029_	40	2016	2016	Home	General	General_x0020_Surgery	Yes	64	179	NO	No	No	Independent	No	No	No	No	No	No	No	No	No	No	No	No	No	None	7	7	7	-99	-99	-99	-99	7	7	7	-99	-99	-99
2016	5653849	female	White	No	EXC_x0020_RCT_x0020_TUM_x0020_PROCTOTOMY_x0020_TRANSSAC_x002F_TRANSCOCCYGEAL	45160	16.33	Inpatient	Not_x0020_transferred_x0020__x0028_admitted_x0020_from_x0020_home_x0029_	62	2016	2016	Home	General	General_x0020_Surgery	Yes	67	220	NO	No	No	Independent	No	No	No	No	Yes	No	No	No	No	No	No	No	No	None	42	42	42	-99	-99	-99	-99	42	42	42	-99	-99	-99
2016	5660187	male	White	No	LAPS_x0020_COLCT_x0020_TTL_x0020_ABD_x0020_W_x002F_PRCTECT_x0020_ILEOANAL_x0020_ANASTOMSIS	44211	37.08	Inpatient	Not_x0020_transferred_x0020__x0028_admitted_x0020_from_x0020_home_x0029_	35	2016	2016	Home	General	General_x0020_Surgery	Yes	65	146	NO	Yes	No	Independent	No	No	No	No	No	No	No	No	No	No	No	No	No	None	0	58	58	-99	-99	-99	-99	0	0	0	-99	-99	-99
2016	5675091	female	White	No	LAPS_x0020_COLECTOMY_x0020_ABDL_x0020_W_x002F_PROCTECTOMY_x0020_W_x002F_ILEOSTOMY	44212	34.58	Inpatient	Not_x0020_transferred_x0020__x0028_admitted_x0020_from_x0020_home_x0029_	70	2016	2016	Home	General	General_x0020_Surgery	Yes	59	137	NO	No	No	Independent	No	No	No	No	Yes	No	No	No	No	No	No	No	No	None	20	20	20	20	20	20	20	20	20	20	-99	-99	-99
2016	5681368	male	White	No	LAPS_x0020_COLCT_x0020_TTL_x0020_ABD_x0020_W_x002F_PRCTECT_x0020_ILEOANAL_x0020_ANASTOMSIS	44211	37.08	Inpatient	Not_x0020_transferred_x0020__x0028_admitted_x0020_from_x0020_home_x0029_	27	2016	2016	Home	General	General_x0020_Surgery	Yes	70	189	NO	No	No	Independent	No	No	No	No	No	No	No	No	No	No	No	No	No	None	2	2	2	-99	-99	-99	-99	2	2	2	2	-99	2
2016	5701603	female	White	No	PRCTECT_x0020_PRTL_x0020_RESCJ_x0020_RECTUM_x0020_TABDL_x0020_APPR	45111	18.01	Inpatient	Not_x0020_transferred_x0020__x0028_admitted_x0020_from_x0020_home_x0029_	69	2016	2016	Home	General	General_x0020_Surgery	Yes	61	130	NO	No	No	Independent	No	No	No	No	No	No	No	No	No	No	No	No	No	None	-99	-99	24	-99	-99	-99	-99	14	14	14	-99	-99	-99
2016	5742647	female	White	No	LAPS_x0020_PROCTECTOMY_x0020_ABDOMINOPERINEAL_x0020_W_x002F_COLOSTOMY	45395	33	Inpatient	Not_x0020_transferred_x0020__x0028_admitted_x0020_from_x0020_home_x0029_	51	2016	2016	Home	General	General_x0020_Surgery	Yes	66	212	NO	No	No	Independent	No	No	No	No	No	No	No	No	No	No	No	No	No	None	-99	-99	-99	-99	-99	-99	-99	-99	-99	-99	-99	-99	-99
2016	5758042	female	White	No	LAPS_x0020_COLCT_x0020_TTL_x0020_ABD_x0020_W_x002F_PRCTECT_x0020_ILEOANAL_x0020_ANASTOMSIS	44211	37.08	Inpatient	Not_x0020_transferred_x0020__x0028_admitted_x0020_from_x0020_home_x0029_	67	2016	2016	Home	General	General_x0020_Surgery	Yes	61	177	NO	No	No	Independent	No	No	No	No	No	No	No	No	No	No	No	No	No	None	6	6	6	-99	-99	-99	-99	6	6	6	-99	-99	-99
2016	5777380	male	Black_x0020_or_x0020_African_x0020_American	No	PRCTECT_x0020_PRTL_x0020_W_x002F_O_x0020_ANAST_x0020_PRNL_x0020_APPR	45123	18.86	Inpatient	Not_x0020_transferred_x0020__x0028_admitted_x0020_from_x0020_home_x0029_	49	2016	2016	Home	General	General_x0020_Surgery	Yes	73	185	INSULIN	No	No	Independent	No	No	No	No	Yes	No	No	No	Yes	Yes	No	No	No	None	23	23	23	23	23	23	23	44	44	44	-99	-99	-99
2016	5784680	female	White	No	LAPS_x0020_COLECTOMY_x0020_ABDL_x0020_W_x002F_PROCTECTOMY_x0020_W_x002F_ILEOSTOMY	44212	34.58	Inpatient	Not_x0020_transferred_x0020__x0028_admitted_x0020_from_x0020_home_x0029_	26	2016	2016	Home	General	General_x0020_Surgery	Yes	63	247	NO	Yes	No	Independent	No	No	No	No	No	No	No	No	No	No	No	No	No	None	15	15	15	-99	-99	-99	-99	15	15	15	-99	-99	-99
2016	5790233	male	White	No	LAPS_x0020_COLCT_x0020_TTL_x0020_ABD_x0020_W_x002F_PRCTECT_x0020_ILEOANAL_x0020_ANASTOMSIS	44211	37.08	Inpatient	Not_x0020_transferred_x0020__x0028_admitted_x0020_from_x0020_home_x0029_	31	2016	2016	Home	General	General_x0020_Surgery	Yes	75	141	NO	Yes	No	Independent	No	No	No	No	No	No	No	No	No	No	No	No	No	None	24	24	24	-99	-99	-99	-99	24	24	24	-99	-99	-99
2016	5792738	female	White	No	LAPS_x0020_PROCTECTOMY_x0020_COMBINED_x0020_PULL-THRU_x0020_W_x002F_RESERVOIR	45397	36.5	Inpatient	Not_x0020_transferred_x0020__x0028_admitted_x0020_from_x0020_home_x0029_	29	2016	2016	Home	General	General_x0020_Surgery	Yes	66	146	NO	No	No	Independent	No	No	No	No	No	No	No	No	No	No	No	No	No	None	-99	-99	-99	-99	-99	-99	-99	10	10	10	-99	-99	-99
2016	5796212	male	Unknown_x002F_Not_x0020_Reported	Unknown	PRCTECT_x0020_CMBN_x0020_ABDOMINOPRNL_x0020_PULL-THRU_x0020_PX	45112	33.18	Inpatient	Not_x0020_transferred_x0020__x0028_admitted_x0020_from_x0020_home_x0029_	73	2016	2016	Home	General	General_x0020_Surgery	Yes	70	145	NO	No	No	Independent	No	No	No	No	No	No	No	No	No	No	No	No	No	None	5	29	5	-99	19	19	19	4	4	4	-99	-99	29
2016	5829456	female	White	No	LAPS_x0020_PROCTECTOMY_x0020_COMBINED_x0020_PULL-THRU_x0020_W_x002F_RESERVOIR	45397	36.5	Inpatient	Not_x0020_transferred_x0020__x0028_admitted_x0020_from_x0020_home_x0029_	55	2016	2016	Home	General	General_x0020_Surgery	Yes	65	224	NO	No	No	Independent	No	No	No	No	Yes	No	No	No	No	No	No	No	No	None	24	24	24	-99	-99	-99	-99	24	24	24	-99	-99	-99
2016	5838140	female	Unknown_x002F_Not_x0020_Reported	Yes	COLCT_x0020_TTL_x0020_ABD_x0020_W_x002F_PRCTECT_x0020_ILEOANAL_x0020_ANAST_x0020__x0026__x0020_RSVR	44158	36.7	Inpatient	Not_x0020_transferred_x0020__x0028_admitted_x0020_from_x0020_home_x0029_	31	2016	2016	Home	General	General_x0020_Surgery	Yes	63	208	NO	No	No	Independent	No	No	No	No	No	No	No	No	No	No	No	No	No	None	7	7	7	-99	-99	-99	-99	7	7	7	7	-99	7
2016	5844930	female	Black_x0020_or_x0020_African_x0020_American	No	PRCTECT_x0020_CMBN_x0020_ABDOMINOPRNL_x0020_PULL-THRU_x0020_PX	45112	33.18	Inpatient	Not_x0020_transferred_x0020__x0028_admitted_x0020_from_x0020_home_x0029_	60	2016	2016	Home	General	General_x0020_Surgery	Yes	69	241	INSULIN	No	No	Independent	No	No	No	No	Yes	No	No	No	No	No	No	No	No	None	23	23	23	0	23	23	23	0	0	0	-99	-99	23
2016	5862140	female	White	No	LAPS_x0020_COLCT_x0020_TTL_x0020_ABD_x0020_W_x002F_PRCTECT_x0020_ILEOANAL_x0020_ANASTOMSIS	44211	37.08	Inpatient	Not_x0020_transferred_x0020__x0028_admitted_x0020_from_x0020_home_x0029_	58	2016	2016	Home	General	General_x0020_Surgery	Yes	61	133	NO	No	No	Independent	No	No	No	No	No	No	No	No	No	No	No	No	No	None	-99	-99	-99	-99	-99	-99	-99	-99	-99	-99	-99	-99	-99
2016	5864022	male	White	No	LAPS_x0020_COLCT_x0020_TTL_x0020_ABD_x0020_W_x002F_PRCTECT_x0020_ILEOANAL_x0020_ANASTOMSIS	44211	37.08	Inpatient	Not_x0020_transferred_x0020__x0028_admitted_x0020_from_x0020_home_x0029_	53	2016	2016	Home	General	General_x0020_Surgery	Yes	70	247	NO	Yes	MODERATE_x0020_EXERTION	Independent	No	No	No	No	Yes	No	No	No	No	No	No	No	No	None	27	27	27	4	-99	-99	-99	27	27	27	-99	-99	-99
2016	5869276	female	Unknown_x002F_Not_x0020_Reported	Unknown	PRCTECT_x0020_COMPL_x0020_CMBN_x0020_ABDOMINOPRNL_x0020_W_x002F_CLST	45110	30.76	Inpatient	Not_x0020_transferred_x0020__x0028_admitted_x0020_from_x0020_home_x0029_	51	2016	2016	Home	General	General_x0020_Surgery	Yes	64	239	NO	No	No	Independent	No	No	No	No	No	No	No	No	No	No	No	No	No	None	7	7	7	7	7	7	7	7	7	7	-99	-99	-99
2016	5881203	female	White	No	PRCTECT_x0020_PRTL_x0020_RESCJ_x0020_RECTUM_x0020_TABDL_x0020_APPR	45111	18.01	Inpatient	Not_x0020_transferred_x0020__x0028_admitted_x0020_from_x0020_home_x0029_	59	2016	2016	Home	General	General_x0020_Surgery	Yes	67	220	NO	No	No	Independent	No	No	No	No	Yes	No	No	No	No	No	No	No	No	None	8	8	8	8	8	8	8	8	8	8	-99	-99	15
2016	5884547	male	White	No	PRCTECT_x0020_COMPL_x0020_CMBN_x0020_ABDOMINOPRNL_x0020_W_x002F_CLST	45110	30.76	Inpatient	Not_x0020_transferred_x0020__x0028_admitted_x0020_from_x0020_home_x0029_	69	2016	2016	Home	General	General_x0020_Surgery	Yes	66	156	NO	No	No	Independent	No	No	No	No	Yes	No	No	No	No	No	No	No	No	None	6	6	6	6	6	6	6	6	6	6	-99	-99	6
2016	5904459	male	White	No	LAPS_x0020_COLCT_x0020_TTL_x0020_ABD_x0020_W_x002F_PRCTECT_x0020_ILEOANAL_x0020_ANASTOMSIS	44211	37.08	Inpatient	Not_x0020_transferred_x0020__x0028_admitted_x0020_from_x0020_home_x0029_	69	2016	2016	Home	General	General_x0020_Surgery	Yes	68	237	INSULIN	No	MODERATE_x0020_EXERTION	Independent	No	No	No	No	Yes	No	No	No	No	No	No	No	No	None	83	83	83	83	83	83	83	83	83	83	-99	-99	-99
2016	6444163	female	White	No	COLECTOMY_x0020_TOT_x0020_ABDL_x0020_W_x002F_PROCTECTOMY_x0020_W_x002F_ILEOSTOMY	44155	34.42	Inpatient	Not_x0020_transferred_x0020__x0028_admitted_x0020_from_x0020_home_x0029_	54	2016	2016	Home	General	General_x0020_Surgery	Yes	64	170	NO	No	No	Independent	No	No	No	No	No	No	No	No	No	No	No	No	No	None	14	14	14	14	14	14	14	14	14	14	-99	-99	14
2016	6450127	male	White	No	PRCTECT_x0020_PRTL_x0020_RESCJ_x0020_RECTUM_x0020_TABDL_x0020_APPR	45111	18.01	Inpatient	Not_x0020_transferred_x0020__x0028_admitted_x0020_from_x0020_home_x0029_	64	2016	2016	Home	General	General_x0020_Surgery	Yes	66	308	INSULIN	No	No	Independent	No	No	No	No	No	No	No	No	No	No	No	No	No	None	2	2	2	54	54	54	54	2	2	2	-99	-99	-99
2016	6463831	female	White	No	LAPS_x0020_COLCT_x0020_TTL_x0020_ABD_x0020_W_x002F_PRCTECT_x0020_ILEOANAL_x0020_ANASTOMSIS	44211	37.08	Inpatient	Not_x0020_transferred_x0020__x0028_admitted_x0020_from_x0020_home_x0029_	46	2016	2016	Home	General	General_x0020_Surgery	Yes	64	200	NO	No	No	Independent	No	No	No	No	No	No	No	No	No	No	No	No	No	None	24	24	24	-99	-99	-99	-99	24	24	24	-99	-99	-99
2016	6491124	female	White	No	PRCTECT_x0020_PRTL_x0020_W_x002F_MUCOSEC_x0020_ILEOANAL_x0020_ANAST_x0020_RSVR	45113	33.22	Inpatient	Not_x0020_transferred_x0020__x0028_admitted_x0020_from_x0020_home_x0029_	68	2016	2016	Home	General	General_x0020_Surgery	Yes	61	200	NO	No	No	Independent	No	No	No	No	Yes	No	No	No	No	No	No	No	No	None	12	12	12	12	12	12	12	12	12	12	-99	-99	12
2016	6518593	male	White	No	COLCT_x0020_TTL_x0020_ABD_x0020_W_x002F_PRCTECT_x0020_ILEOANAL_x0020_ANAST_x0020__x0026__x0020_RSVR	44158	36.7	Inpatient	Not_x0020_transferred_x0020__x0028_admitted_x0020_from_x0020_home_x0029_	25	2016	2016	Home	General	General_x0020_Surgery	Yes	69	152	NO	No	No	Independent	No	No	No	No	No	No	No	No	No	No	No	No	No	None	16	16	16	16	16	16	16	16	16	16	-99	-99	16
2016	6519157	female	Unknown_x002F_Not_x0020_Reported	Unknown	PRCTECT_x0020_PRTL_x0020_W_x002F_O_x0020_ANAST_x0020_PRNL_x0020_APPR	45123	18.86	Outpatient	Not_x0020_transferred_x0020__x0028_admitted_x0020_from_x0020_home_x0029_	75	2016	2016	Home	General	General_x0020_Surgery	Yes	58	93	NO	No	No	Independent	No	No	No	No	No	No	No	No	No	No	No	No	No	None	-99	-99	-99	-99	-99	-99	-99	-99	-99	-99	-99	-99	-99
2016	6541735	female	White	No	PRCTECT_x0020_COMPL_x0020_CMBN_x0020_ABDOMINOPRNL_x0020_W_x002F_CLST	45110	30.76	Inpatient	Not_x0020_transferred_x0020__x0028_admitted_x0020_from_x0020_home_x0029_	50	2016	2016	Home	General	General_x0020_Surgery	Yes	61	127	NO	No	No	Independent	No	No	No	No	No	No	No	No	No	No	No	No	No	None	19	19	19	19	19	19	19	19	19	19	-99	-99	19
2016	6543863	female	Unknown_x002F_Not_x0020_Reported	Unknown	PRCTECT_x0020_COMPL_x0020_CMBN_x0020_ABDOMINOPRNL_x0020_W_x002F_CLST	45110	30.76	Inpatient	Not_x0020_transferred_x0020__x0028_admitted_x0020_from_x0020_home_x0029_	59	2016	2016	Home	General	General_x0020_Surgery	Yes	64	236	NO	No	No	Independent	No	No	No	No	Yes	No	No	No	No	No	No	No	No	None	-99	-99	20	-99	-99	-99	-99	-99	-99	-99	-99	-99	-99
2016	6557486	female	White	No	PRCTECT_x0020_CMBN_x0020_PULL-THRU_x0020_W_x002F_RSVR_x0020_W_x002F_NTRSTM	45119	33.48	Inpatient	Not_x0020_transferred_x0020__x0028_admitted_x0020_from_x0020_home_x0029_	41	2016	2016	Home	General	General_x0020_Surgery	Yes	66	136	NO	No	No	Independent	No	No	No	No	No	No	No	No	No	No	No	No	No	None	14	14	14	14	14	14	14	14	14	14	-99	-99	-99
2016	6567005	female	Unknown_x002F_Not_x0020_Reported	Unknown	PRCTECT_x0020_CMBN_x0020_PULL-THRU_x0020_W_x002F_RSVR_x0020_W_x002F_NTRSTM	45119	33.48	Inpatient	Not_x0020_transferred_x0020__x0028_admitted_x0020_from_x0020_home_x0029_	80	2016	2016	Home	General	General_x0020_Surgery	Yes	57	120	NO	No	No	Independent	No	No	No	No	Yes	No	No	No	No	No	No	No	No	None	25	-99	25	-99	-99	-99	-99	25	25	25	25	-99	25
2016	6595998	female	White	No	COLECTOMY_x0020_TOT_x0020_ABDL_x0020_W_x002F_PROCTECTOMY_x0020_W_x002F_ILEOSTOMY	44155	34.42	Inpatient	Not_x0020_transferred_x0020__x0028_admitted_x0020_from_x0020_home_x0029_	46	2016	2016	Home	General	General_x0020_Surgery	Yes	68	164	NO	No	No	Independent	No	No	Yes	No	Yes	No	No	Yes	No	No	No	No	No	None	6	6	6	6	6	6	6	6	6	6	6	-99	6
2016	6596002	female	White	No	LAPS_x0020_PROCTECTOMY_x0020_ABDOMINOPERINEAL_x0020_W_x002F_COLOSTOMY	45395	33	Inpatient	Not_x0020_transferred_x0020__x0028_admitted_x0020_from_x0020_home_x0029_	62	2016	2016	Expired	General	General_x0020_Surgery	Yes	54	145	NO	No	No	Independent	No	No	No	No	No	No	No	No	No	No	No	No	No	None	7	7	7	-99	-99	-99	-99	7	7	7	7	-99	7
2016	6622200	male	Unknown_x002F_Not_x0020_Reported	No	LAPS_x0020_COLCT_x0020_TTL_x0020_ABD_x0020_W_x002F_PRCTECT_x0020_ILEOANAL_x0020_ANASTOMSIS	44211	37.08	Inpatient	Not_x0020_transferred_x0020__x0028_admitted_x0020_from_x0020_home_x0029_	42	2016	2016	Home	General	General_x0020_Surgery	Yes	75	217	NO	No	No	Independent	No	No	No	No	No	No	No	No	No	No	No	No	No	None	-99	-99	-99	-99	-99	-99	-99	-99	-99	-99	-99	-99	-99
2016	6626772	female	White	No	LAPS_x0020_PROCTECTOMY_x0020_ABDOMINOPERINEAL_x0020_W_x002F_COLOSTOMY	45395	33	Inpatient	Not_x0020_transferred_x0020__x0028_admitted_x0020_from_x0020_home_x0029_	47	2016	2016	Home	General	General_x0020_Surgery	Yes	62	216	NO	No	No	Independent	No	No	No	No	No	No	No	No	No	No	No	No	No	None	6	6	6	6	6	6	6	6	6	6	6	-99	6
2017	6541276	female	White	No	PRCTECT_x0020_CMBN_x0020_PULL-THRU_x0020_W_x002F_RSVR_x0020_W_x002F_NTRSTM	45119	33.48	Inpatient	Not_x0020_transferred_x0020__x0028_admitted_x0020_from_x0020_home_x0029_	57	2017	2017	Home	General	General_x0020_Surgery	Yes	66	132	NO	No	No	Independent	No	No	No	No	No	No	No	No	No	No	No	No	No	None	23	23	23	23	23	23	23	23	23	23	-99	-99	-99
2017	6607816	male	White	No	COLCT_x0020_TTL_x0020_ABD_x0020_W_x002F_PRCTECT_x0020_ILEOANAL_x0020_ANAST_x0020__x0026__x0020_RSVR	44158	36.7	Inpatient	Not_x0020_transferred_x0020__x0028_admitted_x0020_from_x0020_home_x0029_	39	2017	2017	Home	General	General_x0020_Surgery	Yes	70	293	NO	Yes	No	Independent	No	No	No	No	No	No	No	No	No	No	No	No	No	None	6	6	6	48	48	48	48	6	6	6	-99	-99	-99
2017	6634204	male	White	No	LAPS_x0020_COLECTOMY_x0020_ABDL_x0020_W_x002F_PROCTECTOMY_x0020_W_x002F_ILEOSTOMY	44212	34.58	Inpatient	Not_x0020_transferred_x0020__x0028_admitted_x0020_from_x0020_home_x0029_	59	2017	2017	Home	General	General_x0020_Surgery	Yes	74	220	NO	No	No	Independent	No	No	No	No	No	No	No	No	No	No	No	No	No	None	13	13	13	13	13	13	13	13	13	13	13	-99	13
2017	6677254	male	White	Yes	LAPS_x0020_COLCT_x0020_TTL_x0020_ABD_x0020_W_x002F_PRCTECT_x0020_ILEOANAL_x0020_ANASTOMSIS	44211	37.08	Inpatient	Not_x0020_transferred_x0020__x0028_admitted_x0020_from_x0020_home_x0029_	20	2017	2017	Home	General	General_x0020_Surgery	Yes	64	154	NO	No	No	Independent	No	No	No	No	No	No	No	No	No	No	No	No	No	None	58	58	58	58	58	58	58	58	58	58	-99	-99	-99
2017	6689373	male	White	No	PRCTECT_x0020_PRTL_x0020_W_x002F_MUCOSEC_x0020_ILEOANAL_x0020_ANAST_x0020_RSVR	45113	33.22	Inpatient	Not_x0020_transferred_x0020__x0028_admitted_x0020_from_x0020_home_x0029_	54	2017	2017	Home	General	General_x0020_Surgery	Yes	71	186	NO	Yes	No	Independent	No	No	No	No	No	No	No	No	No	No	No	No	No	None	0	0	0	-99	-99	-99	-99	0	0	0	-99	-99	-99
2017	6705801	female	Black_x0020_or_x0020_African_x0020_American	No	PRCTECT_x0020_PRTL_x0020_RESCJ_x0020_RECTUM_x0020_TABDL_x0020_APPR	45111	18.01	Inpatient	Not_x0020_transferred_x0020__x0028_admitted_x0020_from_x0020_home_x0029_	65	2017	2017	Home	General	General_x0020_Surgery	Yes	66	180	NO	No	No	Independent	No	No	No	No	Yes	No	No	No	No	No	No	No	No	None	26	26	26	-99	-99	-99	-99	-99	-99	-99	-99	-99	-99
2017	6725247	male	Unknown_x002F_Not_x0020_Reported	Unknown	COLECTOMY_x0020_TOT_x0020_ABDL_x0020_W_x002F_PROCTECTOMY_x0020_W_x002F_ILEOSTOMY	44155	34.42	Inpatient	Not_x0020_transferred_x0020__x0028_admitted_x0020_from_x0020_home_x0029_	62	2017	2017	Home	General	General_x0020_Surgery	Yes	68	145	INSULIN	No	No	Independent	No	No	No	No	Yes	No	No	No	No	No	Yes	No	No	None	18	18	18	18	18	18	18	18	18	18	18	-99	18
2017	6730016	female	White	No	EXC_x0020_RCT_x0020_TUM_x0020_PROCTOTOMY_x0020_TRANSSAC_x002F_TRANSCOCCYGEAL	45160	16.33	Inpatient	Not_x0020_transferred_x0020__x0028_admitted_x0020_from_x0020_home_x0029_		2017	2017	Home	MAC_x002F_IV_x0020_Sedation	General_x0020_Surgery	Yes	60	139	NO	No	No	Independent	No	No	No	No	No	No	No	No	No	No	No	No	No	None	6	6	6	6	6	6	6	6	6	6	-99	-99	-99
2017	6734674	male	White	Yes	LAPS_x0020_PROCTECTOMY_x0020_ABDOMINOPERINEAL_x0020_W_x002F_COLOSTOMY	45395	33	Inpatient	Not_x0020_transferred_x0020__x0028_admitted_x0020_from_x0020_home_x0029_	45	2017	2017	Home	General	General_x0020_Surgery	Yes	66	219	NO	No	No	Independent	No	No	No	No	Yes	No	No	No	No	No	No	No	No	None	29	29	29	-99	-99	-99	-99	29	29	29	-99	-99	-99
2017	6741764	male	White	No	COLECTOMY_x0020_TOT_x0020_ABDL_x0020_W_x002F_PROCTECTOMY_x0020_W_x002F_ILEOSTOMY	44155	34.42	Inpatient	Not_x0020_transferred_x0020__x0028_admitted_x0020_from_x0020_home_x0029_	56	2017	2017	Home	General	General_x0020_Surgery	Yes	73	264	INSULIN	Yes	MODERATE_x0020_EXERTION	Independent	No	No	No	No	Yes	No	No	No	No	No	No	No	No	None	19	19	19	19	19	19	19	19	19	19	19	-99	19
2017	6742961	female	Unknown_x002F_Not_x0020_Reported	Unknown	LAPS_x0020_COLECTOMY_x0020_ABDL_x0020_W_x002F_PROCTECTOMY_x0020_W_x002F_ILEOSTOMY	44212	34.58	Inpatient	Not_x0020_transferred_x0020__x0028_admitted_x0020_from_x0020_home_x0029_	55	2017	2017	Home	General	General_x0020_Surgery	Yes	63	103	NO	Yes	No	Independent	No	No	No	No	No	No	No	No	No	No	No	No	No	None	55	55	55	55	55	55	55	55	55	55	-99	-99	-99
2017	6746536	male	White	No	LAPS_x0020_PROCTECTOMY_x0020_ABDOMINOPERINEAL_x0020_W_x002F_COLOSTOMY	45395	33	Inpatient	Not_x0020_transferred_x0020__x0028_admitted_x0020_from_x0020_home_x0029_	68	2017	2017	Home	General	General_x0020_Surgery	Yes	66	168	NO	Yes	No	Independent	No	No	No	No	Yes	No	No	No	No	No	No	No	No	None	-99	-99	-99	-99	-99	-99	-99	3	3	3	-99	-99	-99
2017	6758290	male	White	No	PRCTECT_x0020_PRTL_x0020_W_x002F_MUCOSEC_x0020_ILEOANAL_x0020_ANAST_x0020_RSVR	45113	33.22	Inpatient	Not_x0020_transferred_x0020__x0028_admitted_x0020_from_x0020_home_x0029_	40	2017	2017	Home	General	General_x0020_Surgery	Yes	69	123	NO	No	No	Independent	No	No	No	No	No	No	No	No	No	No	No	No	No	None	5	5	5	5	5	5	5	5	5	5	-99	-99	-99
2017	6766465	female	Unknown_x002F_Not_x0020_Reported	Unknown	PRCTECT_x0020_PRTL_x0020_RESCJ_x0020_RECTUM_x0020_TABDL_x0020_APPR	45111	18.01	Inpatient	Not_x0020_transferred_x0020__x0028_admitted_x0020_from_x0020_home_x0029_	51	2017	2017	Home	General	General_x0020_Surgery	Yes	67	137	NO	Yes	No	Independent	No	No	No	No	No	No	No	No	No	No	No	No	No	None	28	28	28	-99	-99	-99	-99	28	28	28	28	-99	28
2017	6781346	female	White	No	LAPS_x0020_COLCT_x0020_TTL_x0020_ABD_x0020_W_x002F_PRCTECT_x0020_ILEOANAL_x0020_ANASTOMSIS	44211	37.08	Inpatient	Not_x0020_transferred_x0020__x0028_admitted_x0020_from_x0020_home_x0029_	50	2017	2017	Home	General	General_x0020_Surgery	Yes	60	134	NO	No	No	Independent	No	No	No	No	No	No	No	No	No	Yes	Yes	Yes	No	None	7	7	7	7	7	7	7	7	7	7	-99	-99	-99
2017	6791437	female	White	No	PRCTECT_x0020_COMPL_x0020_CMBN_x0020_ABDOMINOPRNL_x0020_W_x002F_CLST	45110	30.76	Inpatient	Not_x0020_transferred_x0020__x0028_admitted_x0020_from_x0020_home_x0029_	37	2017	2017	Home	General	General_x0020_Surgery	Yes	62	299	NON-INSULIN	No	No	Independent	No	No	No	No	Yes	No	No	No	No	No	No	No	No	None	14	14	14	-99	-99	-99	-99	14	14	14	-99	-99	-99
2017	6797048	female	Black_x0020_or_x0020_African_x0020_American	No	LAPS_x0020_PROCTECTOMY_x0020_COMBINED_x0020_PULL-THRU_x0020_W_x002F_RESERVOIR	45397	36.5	Inpatient	Not_x0020_transferred_x0020__x0028_admitted_x0020_from_x0020_home_x0029_	62	2017	2017	Home	General	General_x0020_Surgery	Yes	63	145	NO	Yes	No	Independent	No	No	No	No	Yes	No	No	No	No	No	No	No	No	None	14	14	14	14	14	14	14	14	14	14	14	-99	14
2017	6834256	female	White	No	LAPS_x0020_COLCT_x0020_TTL_x0020_ABD_x0020_W_x002F_PRCTECT_x0020_ILEOANAL_x0020_ANASTOMSIS	44211	37.08	Inpatient	Not_x0020_transferred_x0020__x0028_admitted_x0020_from_x0020_home_x0029_	21	2017	2017	Home	General	General_x0020_Surgery	Yes	62	141	NO	No	No	Independent	No	No	No	No	No	No	No	No	No	No	No	No	No	None	-99	-99	-99	-99	-99	-99	-99	12	12	12	-99	-99	-99
2017	6837455	male	White	No	LAPS_x0020_COLECTOMY_x0020_ABDL_x0020_W_x002F_PROCTECTOMY_x0020_W_x002F_ILEOSTOMY	44212	34.58	Inpatient	Not_x0020_transferred_x0020__x0028_admitted_x0020_from_x0020_home_x0029_	76	2017	2017	Home	General	General_x0020_Surgery	Yes	69	192	NO	No	No	Independent	No	No	No	No	No	No	No	No	No	Yes	No	No	No	None	10	10	10	32	32	32	32	10	10	10	10	-99	10
2017	6843594	female	American_x0020_Indian_x0020_or_x0020_Alaska_x0020_Native	No	LAPS_x0020_COLCT_x0020_TTL_x0020_ABD_x0020_W_x002F_PRCTECT_x0020_ILEOANAL_x0020_ANASTOMSIS	44211	37.08	Inpatient	Not_x0020_transferred_x0020__x0028_admitted_x0020_from_x0020_home_x0029_	30	2017	2017	Home	General	General_x0020_Surgery	Yes	66	145	NO	Yes	No	Independent	No	No	No	No	No	No	No	No	No	No	No	No	No	None	43	43	43	43	43	43	43	0	0	0	-99	-99	-99
2017	6864762	male	Unknown_x002F_Not_x0020_Reported	Unknown	COLCT_x0020_TTL_x0020_ABD_x0020_W_x002F_PRCTECT_x0020_ILEOANAL_x0020_ANAST_x0020__x0026__x0020_RSVR	44158	36.7	Inpatient	Not_x0020_transferred_x0020__x0028_admitted_x0020_from_x0020_home_x0029_	36	2017	2017	Home	Epidural	General_x0020_Surgery	Yes	64	407	NO	No	No	Independent	No	No	No	No	No	No	No	No	No	No	No	No	No	None	-99	-99	-99	-99	-99	-99	-99	30	30	30	-99	-99	-99
2017	6866993	male	White	No	PRCTECT_x0020_COMPL_x0020_CMBN_x0020_ABDOMINOPRNL_x0020_W_x002F_CLST	45110	30.76	Inpatient	Not_x0020_transferred_x0020__x0028_admitted_x0020_from_x0020_home_x0029_	67	2017	2017	Home	General	General_x0020_Surgery	Yes	71	252	NO	No	No	Independent	No	No	No	No	Yes	No	No	No	No	No	No	No	No	None	25	25	25	25	25	25	25	25	25	25	-99	-99	-99
2017	6868039	male	Asian	No	COLCT_x0020_TTL_x0020_ABD_x0020_W_x002F_PRCTECT_x0020_ILEOANAL_x0020_ANAST_x0020__x0026__x0020_RSVR	44158	36.7	Inpatient	Not_x0020_transferred_x0020__x0028_admitted_x0020_from_x0020_home_x0029_	65	2017	2017	Home	General	General_x0020_Surgery	Yes	68	205	NO	Yes	No	Independent	No	No	No	No	Yes	No	No	No	No	No	No	No	No	None	4	4	4	4	4	4	4	4	4	4	4	-99	4
2017	6870049	female	White	No	LAPS_x0020_COLECTOMY_x0020_ABDL_x0020_W_x002F_PROCTECTOMY_x0020_W_x002F_ILEOSTOMY	44212	34.58	Inpatient	Not_x0020_transferred_x0020__x0028_admitted_x0020_from_x0020_home_x0029_	64	2017	2017	Home	General	General_x0020_Surgery	Yes	62	201	NO	No	No	Independent	No	No	No	No	Yes	No	No	No	No	Yes	No	Yes	No	None	12	12	12	13	13	13	13	13	13	13	13	-99	13
2017	6890562	male	Unknown_x002F_Not_x0020_Reported	Unknown	PRCTECT_x0020_COMPL_x0020_CMBN_x0020_ABDOMINOPRNL_x0020_W_x002F_CLST	45110	30.76	Inpatient	Not_x0020_transferred_x0020__x0028_admitted_x0020_from_x0020_home_x0029_	63	2017	2017	Home	General	General_x0020_Surgery	Yes	71	216	NO	No	No	Independent	No	No	No	No	No	No	No	No	No	No	No	No	No	None	7	7	7	-99	-99	-99	-99	7	7	7	7	-99	7
2017	6895153	female	White	Yes	LAPS_x0020_COLECTOMY_x0020_ABDL_x0020_W_x002F_PROCTECTOMY_x0020_W_x002F_ILEOSTOMY	44212	34.58	Inpatient	Not_x0020_transferred_x0020__x0028_admitted_x0020_from_x0020_home_x0029_	23	2017	2017	Home	General	General_x0020_Surgery	Yes	62	187	NO	No	No	Independent	No	No	No	No	No	No	No	No	No	No	No	No	No	None	0	0	0	-99	-99	-99	-99	0	0	0	0	-99	0
2017	6898705	male	White	Yes	LAPS_x0020_COLCT_x0020_TTL_x0020_ABD_x0020_W_x002F_PRCTECT_x0020_ILEOANAL_x0020_ANASTOMSIS	44211	37.08	Inpatient	Not_x0020_transferred_x0020__x0028_admitted_x0020_from_x0020_home_x0029_	28	2017	2017	Home	General	General_x0020_Surgery	Yes	65	163	NO	No	No	Independent	No	No	No	No	No	No	No	No	No	No	No	No	No	None	0	0	0	-99	-99	-99	-99	0	0	0	-99	-99	0
2017	6905706	male	White	No	LAPS_x0020_COLCT_x0020_TTL_x0020_ABD_x0020_W_x002F_PRCTECT_x0020_ILEOANAL_x0020_ANASTOMSIS	44211	37.08	Inpatient	Not_x0020_transferred_x0020__x0028_admitted_x0020_from_x0020_home_x0029_	52	2017	2017	Home	General	General_x0020_Surgery	Yes	79	210	NO	No	No	Independent	No	No	No	No	No	No	No	No	No	Yes	No	Yes	No	None	-99	-99	-99	-99	-99	-99	-99	-99	-99	-99	-99	-99	-99
2017	6924481	female	White	No	LAPS_x0020_COLCT_x0020_TTL_x0020_ABD_x0020_W_x002F_PRCTECT_x0020_ILEOANAL_x0020_ANASTOMSIS	44211	37.08	Inpatient	Not_x0020_transferred_x0020__x0028_admitted_x0020_from_x0020_home_x0029_	53	2017	2017	Home	General	General_x0020_Surgery	Yes	62	174	NO	No	No	Independent	No	No	No	No	Yes	No	No	No	No	No	No	No	No	None	18	18	18	18	18	18	18	18	18	18	-99	-99	-99
2017	6933346	male	Unknown_x002F_Not_x0020_Reported	Unknown	LAPS_x0020_PROCTECTOMY_x0020_COMBINED_x0020_PULL-THRU_x0020_W_x002F_RESERVOIR	45397	36.5	Inpatient	Not_x0020_transferred_x0020__x0028_admitted_x0020_from_x0020_home_x0029_	79	2017	2017	Home	General	General_x0020_Surgery	Yes	67	146	NO	No	No	Independent	No	No	No	No	Yes	No	No	No	No	No	No	No	No	None	4	4	4	-99	-99	-99	-99	4	4	4	-99	-99	4
2017	6944041	female	Black_x0020_or_x0020_African_x0020_American	No	PRCTECT_x0020_PRTL_x0020_RESCJ_x0020_RECTUM_x0020_TABDL_x0020_APPR	45111	18.01	Inpatient	Not_x0020_transferred_x0020__x0028_admitted_x0020_from_x0020_home_x0029_	52	2017	2017	Home	General	Gynecology	Yes	65	213	NON-INSULIN	No	No	Independent	No	No	No	No	Yes	No	No	No	No	No	No	No	No	None	-99	-99	-99	-99	-99	-99	-99	28	28	28	-99	-99	-99
2017	6955611	male	White	No	LAPS_x0020_COLCT_x0020_TTL_x0020_ABD_x0020_W_x002F_PRCTECT_x0020_ILEOANAL_x0020_ANASTOMSIS	44211	37.08	Inpatient	Not_x0020_transferred_x0020__x0028_admitted_x0020_from_x0020_home_x0029_	57	2017	2017	Home	General	General_x0020_Surgery	Yes	64	147	NO	No	No	Independent	No	No	No	No	Yes	No	No	No	No	Yes	No	No	No	None	11	11	11	-99	-99	-99	-99	-99	11	-99	-99	-99	-99
2017	6962319	male	Unknown_x002F_Not_x0020_Reported	Unknown	COLCT_x0020_TTL_x0020_ABD_x0020_W_x002F_PRCTECT_x0020_ILEOANAL_x0020_ANAST_x0020__x0026__x0020_RSVR	44158	36.7	Inpatient	Not_x0020_transferred_x0020__x0028_admitted_x0020_from_x0020_home_x0029_	44	2017	2017	Home	General	General_x0020_Surgery	Yes	69	242	NON-INSULIN	No	No	Independent	No	No	No	No	No	No	No	No	No	No	No	No	No	None	87	87	87	87	87	87	87	87	87	87	-99	-99	-99
2017	6966203	male	White	Yes	COLCT_x0020_TTL_x0020_ABD_x0020_W_x002F_PRCTECT_x0020_ILEOANAL_x0020_ANAST_x0020__x0026__x0020_RSVR	44158	36.7	Inpatient	Not_x0020_transferred_x0020__x0028_admitted_x0020_from_x0020_home_x0029_	46	2017	2017	Home	General	General_x0020_Surgery	Yes	73	189	NO	No	No	Independent	No	No	No	No	No	No	No	No	No	No	No	No	No	None	15	15	15	15	15	15	15	15	15	15	-99	-99	15
2017	7002095	female	White	No	COLECTOMY_x0020_TOT_x0020_ABD_x0020_W_x002F_PROCTECTOMY_x0020_ILEOANAL_x0020_ANAST	44157	35.7	Inpatient	Not_x0020_transferred_x0020__x0028_admitted_x0020_from_x0020_home_x0029_	46	2017	2017	Home	General	General_x0020_Surgery	Yes	65	154	NO	No	No	Independent	No	No	No	No	No	No	No	No	No	No	No	No	No	None	-99	-99	-99	-99	-99	-99	-99	-99	-99	-99	-99	-99	-99
2017	7012072	male	White	No	LAPS_x0020_COLCT_x0020_TTL_x0020_ABD_x0020_W_x002F_PRCTECT_x0020_ILEOANAL_x0020_ANASTOMSIS	44211	37.08	Inpatient	Not_x0020_transferred_x0020__x0028_admitted_x0020_from_x0020_home_x0029_	46	2017	2017	Home	General	General_x0020_Surgery	Yes	72	185	NO	Yes	No	Independent	No	No	No	No	Yes	No	No	No	No	No	No	No	No	None	43	43	43	43	43	43	43	43	43	43	-99	-99	-99
2017	7015167	male	White	No	EXC_x0020_RCT_x0020_TUM_x0020_PROCTOTOMY_x0020_TRANSSAC_x002F_TRANSCOCCYGEAL	45160	16.33	Outpatient	Not_x0020_transferred_x0020__x0028_admitted_x0020_from_x0020_home_x0029_	57	2017	2017	Home	General	General_x0020_Surgery	Yes	69	229	NON-INSULIN	Yes	No	Independent	No	No	No	No	No	No	No	No	No	No	No	No	No	None	-99	-99	-99	-99	-99	-99	-99	-99	-99	-99	-99	-99	-99
2017	7030873	male	White	No	PRCTECT_x0020_CMBN_x0020_PULL-THRU_x0020_W_x002F_RSVR_x0020_W_x002F_NTRSTM	45119	33.48	Inpatient	Not_x0020_transferred_x0020__x0028_admitted_x0020_from_x0020_home_x0029_	59	2017	2017	Home	General	General_x0020_Surgery	Yes	68	228	NO	No	No	Independent	No	No	No	No	No	No	No	No	No	No	No	No	No	None	6	6	6	-99	-99	-99	-99	6	6	6	6	-99	6
2017	7041134	female	White	No	LAPS_x0020_COLECTOMY_x0020_ABDL_x0020_W_x002F_PROCTECTOMY_x0020_W_x002F_ILEOSTOMY	44212	34.58	Inpatient	Not_x0020_transferred_x0020__x0028_admitted_x0020_from_x0020_home_x0029_	60	2017	2017	Home	General	General_x0020_Surgery	Yes	62	145	NO	No	No	Partially_x0020_Dependent	No	No	No	No	No	No	No	No	Yes	No	No	No	No	None	1	1	1	-99	-99	-99	-99	1	1	1	-99	-99	-99
2017	7041872	male	White	No	COLCT_x0020_TTL_x0020_ABD_x0020_W_x002F_PRCTECT_x0020_ILEOANAL_x0020_ANAST_x0020__x0026__x0020_RSVR	44158	36.7	Inpatient	Not_x0020_transferred_x0020__x0028_admitted_x0020_from_x0020_home_x0029_	59	2017	2017	Home	General	General_x0020_Surgery	Yes	66	251	NO	No	No	Independent	No	No	No	No	Yes	No	No	No	No	No	No	No	No	None	42	42	42	42	42	42	42	42	42	42	-99	-99	-99
2017	7053423	female	White	No	PRCTECT_x0020_PRTL_x0020_W_x002F_O_x0020_ANAST_x0020_PRNL_x0020_APPR	45123	18.86	Inpatient	Not_x0020_transferred_x0020__x0028_admitted_x0020_from_x0020_home_x0029_	34	2017	2017	Home	General	General_x0020_Surgery	Yes	65	138	NO	No	MODERATE_x0020_EXERTION	Independent	No	No	No	No	No	No	No	No	No	No	No	No	No	None	0	0	0	0	0	0	0	15	15	15	-99	-99	-99
2017	7059769	female	White	No	PRCTECT_x0020_PRTL_x0020_W_x002F_O_x0020_ANAST_x0020_PRNL_x0020_APPR	45123	18.86	Outpatient	Not_x0020_transferred_x0020__x0028_admitted_x0020_from_x0020_home_x0029_	44	2017	2017	Home	General	General_x0020_Surgery	Yes	67	138	NO	No	No	Independent	No	No	No	No	No	No	No	No	No	No	No	No	No	None	-99	-99	-99	-99	-99	-99	-99	-99	-99	-99	-99	-99	-99
2017	7075814	male	White	No	LAPS_x0020_COLCT_x0020_TTL_x0020_ABD_x0020_W_x002F_PRCTECT_x0020_ILEOANAL_x0020_ANASTOMSIS	44211	37.08	Inpatient	Not_x0020_transferred_x0020__x0028_admitted_x0020_from_x0020_home_x0029_	20	2017	2017	Home	General	General_x0020_Surgery	Yes	69	160	NO	No	No	Independent	No	No	No	No	No	No	No	No	No	No	No	No	No	None	-99	-99	-99	-99	-99	-99	-99	10	10	10	-99	-99	-99
2017	7082143	female	White	Unknown	PRCTECT_x0020_CMBN_x0020_ABDOMINOPRNL_x0020_PULL-THRU_x0020_PX	45112	33.18	Inpatient	Not_x0020_transferred_x0020__x0028_admitted_x0020_from_x0020_home_x0029_	51	2017	2017	Home	General	General_x0020_Surgery	Yes	65	174	NON-INSULIN	No	No	Independent	No	No	No	No	Yes	No	No	No	No	No	No	No	No	None	0	45	45	45	45	45	45	45	0	45	45	-99	45
2017	7092433	female	Unknown_x002F_Not_x0020_Reported	Unknown	LAPS_x0020_PROCTECTOMY_x0020_COMBINED_x0020_PULL-THRU_x0020_W_x002F_RESERVOIR	45397	36.5	Inpatient	Not_x0020_transferred_x0020__x0028_admitted_x0020_from_x0020_home_x0029_	74	2017	2017	Home	General	General_x0020_Surgery	Yes	59	130	NO	No	No	Independent	No	No	No	No	No	No	No	No	No	No	No	No	No	None	-99	-99	-99	-99	-99	-99	-99	-99	-99	-99	-99	-99	-99
2017	7123612	male	White	No	PRCTECT_x0020_COMPL_x0020_CMBN_x0020_ABDOMINOPRNL_x0020_W_x002F_CLST	45110	30.76	Inpatient	Not_x0020_transferred_x0020__x0028_admitted_x0020_from_x0020_home_x0029_	50	2017	2017	Home	General	General_x0020_Surgery	Yes	69	140	NO	Yes	No	Independent	No	Yes	No	No	No	No	No	No	No	No	No	No	No	None	22	22	22	22	22	22	22	22	22	22	-99	-99	-99
2017	7126803	male	Unknown_x002F_Not_x0020_Reported	Yes	LAPS_x0020_COLCT_x0020_TTL_x0020_ABD_x0020_W_x002F_PRCTECT_x0020_ILEOANAL_x0020_ANASTOMSIS	44211	37.08	Inpatient	Not_x0020_transferred_x0020__x0028_admitted_x0020_from_x0020_home_x0029_	28	2017	2017	Home	General	General_x0020_Surgery	Yes	65	178	NO	No	No	Independent	No	No	No	No	No	No	No	No	No	No	No	No	No	None	-99	-99	-99	-99	-99	-99	-99	-99	-99	-99	-99	-99	-99
2017	7128118	female	Unknown_x002F_Not_x0020_Reported	Unknown	COLECTOMY_x0020_TOT_x0020_ABD_x0020_W_x002F_PROCTECTOMY_x0020_ILEOANAL_x0020_ANAST	44157	35.7	Inpatient	Not_x0020_transferred_x0020__x0028_admitted_x0020_from_x0020_home_x0029_	25	2017	2017	Home	General	General_x0020_Surgery	Yes	63	216	NO	No	No	Independent	No	No	No	No	No	No	No	No	No	No	No	No	No	None	9	9	9	9	-99	-99	-99	9	9	9	-99	-99	9
2017	7153595	male	Unknown_x002F_Not_x0020_Reported	Unknown	COLECTOMY_x0020_TOT_x0020_ABDL_x0020_W_x002F_PROCTECTOMY_x0020_W_x002F_ILEOSTOMY	44155	34.42	Inpatient	Not_x0020_transferred_x0020__x0028_admitted_x0020_from_x0020_home_x0029_	79	2017	2017	Home	General	General_x0020_Surgery	Yes	68	175	NO	No	No	Independent	No	No	No	No	Yes	No	No	No	No	No	No	No	No	None	-99	-99	-99	-99	-99	-99	-99	-99	-99	-99	-99	-99	-99
2017	7158247	female	White	No	PRCTECT_x0020_PRTL_x0020_W_x002F_MUCOSEC_x0020_ILEOANAL_x0020_ANAST_x0020_RSVR	45113	33.22	Inpatient	Not_x0020_transferred_x0020__x0028_admitted_x0020_from_x0020_home_x0029_	23	2017	2017	Home	General	General_x0020_Surgery	Yes	61	103	NO	No	No	Independent	No	No	No	No	No	No	No	No	No	No	No	No	No	None	64	64	64	-99	-99	-99	-99	64	64	64	-99	-99	-99
2017	7160904	male	Asian	No	LAPS_x0020_COLECTOMY_x0020_ABDL_x0020_W_x002F_PROCTECTOMY_x0020_W_x002F_ILEOSTOMY	44212	34.58	Inpatient	Not_x0020_transferred_x0020__x0028_admitted_x0020_from_x0020_home_x0029_	58	2017	2017	Home	General	General_x0020_Surgery	Yes	65	180	NO	No	No	Independent	No	No	No	No	Yes	No	No	No	No	No	No	No	No	None	9	9	9	9	9	9	9	9	9	9	-99	-99	-99
2017	7171024	male	Unknown_x002F_Not_x0020_Reported	Unknown	LAPAROSCOPY_x0020_PROCTOPEXY_x0020_PROLAPSE_x0020_SIGMOID_x0020_RESCJ	45402	26.51	Inpatient	Not_x0020_transferred_x0020__x0028_admitted_x0020_from_x0020_home_x0029_	70	2017	2017	Home	General	General_x0020_Surgery	Yes	73	182	NO	No	No	Independent	No	No	No	No	Yes	No	No	No	No	No	No	No	No	None	3	-99	3	-99	-99	-99	-99	3	3	3	3	-99	3
2017	7184754	female	Unknown_x002F_Not_x0020_Reported	Unknown	LAPS_x0020_COLCT_x0020_TTL_x0020_ABD_x0020_W_x002F_PRCTECT_x0020_ILEOANAL_x0020_ANASTOMSIS	44211	37.08	Inpatient	Not_x0020_transferred_x0020__x0028_admitted_x0020_from_x0020_home_x0029_	70	2017	2017	Home	General	General_x0020_Surgery	Yes	60	146	NO	No	No	Independent	No	No	No	No	No	No	No	No	No	No	No	No	No	None	15	15	15	-99	-99	-99	-99	15	15	15	15	-99	15
2017	7184997	male	White	No	PRCTECT_x0020_CMBN_x0020_PULL-THRU_x0020_W_x002F_RSVR_x0020_W_x002F_NTRSTM	45119	33.48	Inpatient	Not_x0020_transferred_x0020__x0028_admitted_x0020_from_x0020_home_x0029_	55	2017	2017	Home	General	General_x0020_Surgery	Yes	68	176	NO	No	No	Independent	No	No	No	No	No	No	No	No	No	No	No	No	No	None	76	76	76	-99	-99	-99	-99	76	76	76	76	-99	76
2017	7190328	male	White	No	LAPS_x0020_COLCT_x0020_TTL_x0020_ABD_x0020_W_x002F_PRCTECT_x0020_ILEOANAL_x0020_ANASTOMSIS	44211	37.08	Inpatient	Not_x0020_transferred_x0020__x0028_admitted_x0020_from_x0020_home_x0029_	19	2017	2017	Home	General	General_x0020_Surgery	Yes	66	130	NO	No	No	Independent	No	No	No	No	No	No	No	No	No	No	Yes	No	No	None	4	4	4	4	4	4	4	4	4	4	-99	-99	-99
2017	7191947	female	White	No	LAPS_x0020_COLCT_x0020_TTL_x0020_ABD_x0020_W_x002F_PRCTECT_x0020_ILEOANAL_x0020_ANASTOMSIS	44211	37.08	Inpatient	Not_x0020_transferred_x0020__x0028_admitted_x0020_from_x0020_home_x0029_	29	2017	2017	Home	General	General_x0020_Surgery	Yes	60	148	NO	No	No	Independent	No	No	No	No	No	No	No	No	No	No	No	No	No	None	3	3	3	-99	-99	-99	-99	3	3	3	-99	-99	-99
2017	7215524	female	White	No	LAPS_x0020_COLCT_x0020_TTL_x0020_ABD_x0020_W_x002F_PRCTECT_x0020_ILEOANAL_x0020_ANASTOMSIS	44211	37.08	Inpatient	Not_x0020_transferred_x0020__x0028_admitted_x0020_from_x0020_home_x0029_	21	2017	2017	Home	General	General_x0020_Surgery	Yes	62	127	NO	No	No	Independent	No	No	No	No	No	No	No	No	No	No	No	No	No	None	27	27	27	27	27	27	27	27	27	27	-99	-99	-99
2017	7221631	male	White	No	COLECTOMY_x0020_TOT_x0020_ABDL_x0020_W_x002F_PROCTECTOMY_x0020_W_x002F_ILEOSTOMY	44155	34.42	Inpatient	Not_x0020_transferred_x0020__x0028_admitted_x0020_from_x0020_home_x0029_	48	2017	2017	Home	General	General_x0020_Surgery	Yes	73	292	NO	No	No	Independent	No	No	No	No	Yes	No	No	No	Yes	Yes	No	No	No	None	0	0	0	63	63	63	63	0	0	0	69	-99	69
2017	7222409	female	White	No	PRCTECT_x0020_CMBN_x0020_PULL-THRU_x0020_W_x002F_RSVR_x0020_W_x002F_NTRSTM	45119	33.48	Inpatient	Not_x0020_transferred_x0020__x0028_admitted_x0020_from_x0020_home_x0029_	29	2017	2017	Home	General	General_x0020_Surgery	Yes	64	220	NO	No	No	Independent	No	No	No	No	No	No	No	No	No	No	No	No	No	None	0	0	0	-99	-99	-99	-99	0	0	0	-99	-99	-99
2017	7222802	male	White	No	LAPS_x0020_COLCT_x0020_TTL_x0020_ABD_x0020_W_x002F_PRCTECT_x0020_ILEOANAL_x0020_ANASTOMSIS	44211	37.08	Inpatient	Not_x0020_transferred_x0020__x0028_admitted_x0020_from_x0020_home_x0029_	45	2017	2017	Home	General	General_x0020_Surgery	Yes	72	210	NO	No	No	Independent	No	No	No	No	Yes	No	No	No	No	Yes	No	No	No	None	23	23	23	23	23	23	23	0	0	0	0	-99	0
2017	7230620	male	White	No	PRCTECT_x0020_PRTL_x0020_W_x002F_MUCOSEC_x0020_ILEOANAL_x0020_ANAST_x0020_RSVR	45113	33.22	Inpatient	Not_x0020_transferred_x0020__x0028_admitted_x0020_from_x0020_home_x0029_	67	2017	2017	Home	General	General_x0020_Surgery	Yes	75	218	NO	No	No	Independent	No	No	No	No	Yes	No	No	No	No	Yes	No	No	No	None	0	0	0	-99	-99	-99	-99	0	0	0	-99	-99	-99
2017	7244849	male	Unknown_x002F_Not_x0020_Reported	Unknown	LAPS_x0020_PROCTECTOMY_x0020_COMBINED_x0020_PULL-THRU_x0020_W_x002F_RESERVOIR	45397	36.5	Inpatient	Not_x0020_transferred_x0020__x0028_admitted_x0020_from_x0020_home_x0029_	69	2017	2017	Home	General	General_x0020_Surgery	Yes	64	161	NO	No	No	Independent	No	No	No	No	Yes	No	No	No	No	No	No	No	No	None	7	-99	7	-99	-99	-99	-99	7	7	7	7	-99	7
2017	7254678	female	White	No	LAPS_x0020_COLCT_x0020_TTL_x0020_ABD_x0020_W_x002F_PRCTECT_x0020_ILEOANAL_x0020_ANASTOMSIS	44211	37.08	Inpatient	Not_x0020_transferred_x0020__x0028_admitted_x0020_from_x0020_home_x0029_	20	2017	2017	Home	General	General_x0020_Surgery	Yes	59	117	NO	No	No	Independent	No	No	No	No	No	No	No	No	No	No	No	No	No	None	0	13	13	-99	-99	-99	-99	13	13	13	13	-99	13
2017	7257843	female	White	No	LAPS_x0020_COLECTOMY_x0020_ABDL_x0020_W_x002F_PROCTECTOMY_x0020_W_x002F_ILEOSTOMY	44212	34.58	Inpatient	Not_x0020_transferred_x0020__x0028_admitted_x0020_from_x0020_home_x0029_	69	2017	2017	Rehab	General	General_x0020_Surgery	Yes	67	270	NO	No	No	Independent	No	Yes	No	No	Yes	No	No	No	No	No	No	No	No	None	-99	-99	-99	-99	-99	-99	-99	-99	-99	-99	-99	-99	-99
2017	7290802	male	Unknown_x002F_Not_x0020_Reported	Unknown	COLECTOMY_x0020_TOT_x0020_ABD_x0020_W_x002F_PROCTECTOMY_x0020_ILEOANAL_x0020_ANAST	44157	35.7	Inpatient	Not_x0020_transferred_x0020__x0028_admitted_x0020_from_x0020_home_x0029_	44	2017	2017	Home	General	General_x0020_Surgery	Yes	70	192	NO	No	No	Independent	No	No	No	No	No	No	No	No	No	No	No	No	No	None	18	-99	18	-99	18	-99	18	18	18	18	18	-99	18
2017	7313886	male	White	No	COLECTOMY_x0020_TOT_x0020_ABD_x0020_W_x002F_PROCTECTOMY_x0020_ILEOANAL_x0020_ANAST	44157	35.7	Inpatient	Not_x0020_transferred_x0020__x0028_admitted_x0020_from_x0020_home_x0029_	71	2017	2017	Home	General	General_x0020_Surgery	Yes	70	278	INSULIN	No	No	Independent	No	No	No	No	Yes	No	No	No	No	No	No	No	No	None	0	0	0	0	0	0	0	0	0	0	-99	-99	-99
2017	7317217	female	White	No	LAPS_x0020_PROCTECTOMY_x0020_ABDOMINOPERINEAL_x0020_W_x002F_COLOSTOMY	45395	33	Inpatient	Not_x0020_transferred_x0020__x0028_admitted_x0020_from_x0020_home_x0029_	59	2017	2017	Home	General	General_x0020_Surgery	Yes	64	152	NO	No	No	Independent	No	No	No	No	No	No	No	No	No	No	No	No	No	None	2	2	2	2	2	-99	2	2	2	2	2	-99	2
2017	7327667	female	Unknown_x002F_Not_x0020_Reported	Unknown	LAPS_x0020_COLECTOMY_x0020_ABDL_x0020_W_x002F_PROCTECTOMY_x0020_W_x002F_ILEOSTOMY	44212	34.58	Inpatient	Not_x0020_transferred_x0020__x0028_admitted_x0020_from_x0020_home_x0029_	53	2017	2017	Home	General	General_x0020_Surgery	Yes	67	185	NO	No	No	Independent	No	No	No	No	No	No	No	No	No	No	No	No	No	None	41	41	41	-99	-99	-99	-99	41	41	41	41	-99	41
2017	7329767	female	White	No	LAPS_x0020_COLECTOMY_x0020_ABDL_x0020_W_x002F_PROCTECTOMY_x0020_W_x002F_ILEOSTOMY	44212	34.58	Inpatient	Transfer_x0020_from_x0020_other	20	2017	2017	Home	General	General_x0020_Surgery	Yes	67	158	NO	Yes	No	Independent	No	No	No	No	No	No	No	No	No	No	Yes	No	No	None	1	1	1	3	3	3	3	3	3	3	-99	-99	3
2017	7341580	female	Black_x0020_or_x0020_African_x0020_American	No	LAPS_x0020_PROCTECTOMY_x0020_COMBINED_x0020_PULL-THRU_x0020_W_x002F_RESERVOIR	45397	36.5	Inpatient	Not_x0020_transferred_x0020__x0028_admitted_x0020_from_x0020_home_x0029_	27	2017	2017	Home	General	General_x0020_Surgery	Yes	65	169	NO	No	No	Independent	No	No	No	No	No	No	No	No	No	No	No	No	No	None	-99	-99	-99	-99	-99	-99	-99	3	3	3	-99	-99	-99
2017	7356425	female	White	No	LAPS_x0020_PROCTECTOMY_x0020_COMBINED_x0020_PULL-THRU_x0020_W_x002F_RESERVOIR	45397	36.5	Inpatient	Not_x0020_transferred_x0020__x0028_admitted_x0020_from_x0020_home_x0029_	88	2017	2017	Skilled_x0020_Care_x002C__x0020_Not_x0020_Home	General	General_x0020_Surgery	Yes	62	134	NO	No	No	Independent	No	No	No	No	No	No	No	No	No	No	No	No	No	None	6	6	6	6	6	6	6	6	6	6	6	-99	6
2017	7362601	female	White	No	COLCT_x0020_TTL_x0020_ABD_x0020_W_x002F_PRCTECT_x0020_ILEOANAL_x0020_ANAST_x0020__x0026__x0020_RSVR	44158	36.7	Inpatient	Not_x0020_transferred_x0020__x0028_admitted_x0020_from_x0020_home_x0029_	31	2017	2017	Home	General	General_x0020_Surgery	Yes	62	168	NO	No	No	Independent	No	No	No	No	No	No	No	No	No	No	No	No	No	None	14	14	14	14	14	14	14	14	14	14	14	-99	14
2017	7374953	male	White	No	LAPS_x0020_PROCTECTOMY_x0020_COMBINED_x0020_PULL-THRU_x0020_W_x002F_RESERVOIR	45397	36.5	Inpatient	Not_x0020_transferred_x0020__x0028_admitted_x0020_from_x0020_home_x0029_	19	2017	2017	Home	General	General_x0020_Surgery	Yes	67	176	NO	Yes	No	Independent	No	No	No	No	No	No	No	No	No	No	No	No	No	None	0	0	0	-99	-99	-99	-99	0	0	0	-99	-99	-99
2017	7377963	male	American_x0020_Indian_x0020_or_x0020_Alaska_x0020_Native	Yes	PRCTECT_x0020_PRTL_x0020_W_x002F_MUCOSEC_x0020_ILEOANAL_x0020_ANAST_x0020_RSVR	45113	33.22	Inpatient	Not_x0020_transferred_x0020__x0028_admitted_x0020_from_x0020_home_x0029_	24	2017	2017	Home	General	General_x0020_Surgery	Yes	67	161	NO	No	No	Independent	No	No	No	No	No	No	No	No	No	No	No	No	No	None	26	26	26	26	-99	26	-99	26	26	26	-99	-99	-99
2017	7439039	female	White	No	PRCTECT_x0020_CMBN_x0020_PULL-THRU_x0020_W_x002F_RSVR_x0020_W_x002F_NTRSTM	45119	33.48	Inpatient	Not_x0020_transferred_x0020__x0028_admitted_x0020_from_x0020_home_x0029_	30	2017	2017	Home	General	General_x0020_Surgery	Yes	63	156	NO	No	No	Independent	No	No	No	No	No	No	No	No	No	No	No	No	No	None	4	4	4	4	4	4	4	4	4	4	-99	-99	4
2017	7446471	female	White	No	PRCTECT_x0020_PRTL_x0020_RESCJ_x0020_RECTUM_x0020_TABDL_x0020_APPR	45111	18.01	Inpatient	Not_x0020_transferred_x0020__x0028_admitted_x0020_from_x0020_home_x0029_	31	2017	2017	Home	General	General_x0020_Surgery	Yes	67	150	NO	No	No	Independent	No	No	No	No	No	No	No	No	No	No	No	No	No	None	0	0	0	0	0	0	0	0	0	0	0	-99	0
2017	7460260	male	Unknown_x002F_Not_x0020_Reported	Unknown	LAPS_x0020_PROCTECTOMY_x0020_COMBINED_x0020_PULL-THRU_x0020_W_x002F_RESERVOIR	45397	36.5	Inpatient	Not_x0020_transferred_x0020__x0028_admitted_x0020_from_x0020_home_x0029_	71	2017	2017	Home	General	General_x0020_Surgery	Yes	69	179	NO	No	No	Independent	No	No	No	No	No	No	No	No	No	No	No	No	No	None	43	43	43	-99	-99	-99	43	42	42	42	43	-99	43
2017	7460672	female	Unknown_x002F_Not_x0020_Reported	Unknown	COLCT_x0020_TTL_x0020_ABD_x0020_W_x002F_PRCTECT_x0020_ILEOANAL_x0020_ANAST_x0020__x0026__x0020_RSVR	44158	36.7	Inpatient	Not_x0020_transferred_x0020__x0028_admitted_x0020_from_x0020_home_x0029_	34	2017	2017	Unskilled_x0020_Facility_x0020_Not_x0020_Home	General	General_x0020_Surgery	Yes	58	119	NO	Yes	No	Independent	No	No	No	No	No	No	No	No	No	No	No	No	No	None	59	59	59	1	59	59	59	59	59	59	-99	-99	59
2017	7462494	female	White	No	LAPS_x0020_COLECTOMY_x0020_ABDL_x0020_W_x002F_PROCTECTOMY_x0020_W_x002F_ILEOSTOMY	44212	34.58	Inpatient	Not_x0020_transferred_x0020__x0028_admitted_x0020_from_x0020_home_x0029_	31	2017	2017	Home	General	General_x0020_Surgery	Yes	62	223	NO	No	MODERATE_x0020_EXERTION	Independent	No	No	No	No	No	No	No	No	No	No	No	No	No	None	-99	-99	-99	-99	-99	-99	-99	-99	-99	-99	-99	-99	-99
2017	7480577	female	White	No	LAPS_x0020_COLECTOMY_x0020_ABDL_x0020_W_x002F_PROCTECTOMY_x0020_W_x002F_ILEOSTOMY	44212	34.58	Inpatient	Not_x0020_transferred_x0020__x0028_admitted_x0020_from_x0020_home_x0029_	40	2017	2017	Home	General	General_x0020_Surgery	Yes	66	293	NO	Yes	No	Independent	No	No	No	No	No	No	No	No	No	No	No	No	No	None	9	9	9	9	9	9	9	9	9	9	-99	-99	-99
2017	7484821	female	Asian	No	LAPS_x0020_PROCTECTOMY_x0020_ABDOMINOPERINEAL_x0020_W_x002F_COLOSTOMY	45395	33	Inpatient	Not_x0020_transferred_x0020__x0028_admitted_x0020_from_x0020_home_x0029_	62	2017	2017	Home	General	General_x0020_Surgery	Yes	57	128	NO	No	MODERATE_x0020_EXERTION	Independent	No	No	No	No	Yes	No	No	No	No	No	No	No	No	None	1	1	1	1	1	1	1	1	1	1	1	-99	1
2017	7487691	male	White	No	LAPS_x0020_COLCT_x0020_TTL_x0020_ABD_x0020_W_x002F_PRCTECT_x0020_ILEOANAL_x0020_ANASTOMSIS	44211	37.08	Inpatient	Not_x0020_transferred_x0020__x0028_admitted_x0020_from_x0020_home_x0029_	18	2017	2017	Home	General	General_x0020_Surgery	Yes	70	147	NO	Yes	No	Independent	No	No	No	No	No	No	No	No	No	No	No	No	No	None	-99	-99	-99	-99	-99	-99	-99	8	8	8	-99	-99	-99
2017	7532415	female	Unknown_x002F_Not_x0020_Reported	Unknown	COLECTOMY_x0020_TOT_x0020_ABD_x0020_W_x002F_PROCTECTOMY_x0020_ILEOANAL_x0020_ANAST	44157	35.7	Inpatient	Not_x0020_transferred_x0020__x0028_admitted_x0020_from_x0020_home_x0029_	26	2017	2017	Home	General	General_x0020_Surgery	Yes	62	159	NO	No	No	Independent	No	No	No	No	No	No	No	No	No	No	No	No	No	None	15	15	15	-99	-99	-99	-99	15	15	15	15	-99	15
2017	7544482	female	White	No	LAPS_x0020_COLECTOMY_x0020_ABDL_x0020_W_x002F_PROCTECTOMY_x0020_W_x002F_ILEOSTOMY	44212	34.58	Inpatient	Not_x0020_transferred_x0020__x0028_admitted_x0020_from_x0020_home_x0029_	70	2017	2017	Home	General	General_x0020_Surgery	Yes	65	106	NO	No	No	Independent	No	No	No	No	No	No	No	No	No	No	No	Yes	No	None	11	11	11	-99	-99	-99	-99	11	11	11	-99	-99	-99
2017	7553090	male	White	No	PRCTECT_x0020_CMBN_x0020_ABDOMINOPRNL_x0020_PULL-THRU_x0020_PX	45112	33.18	Inpatient	Not_x0020_transferred_x0020__x0028_admitted_x0020_from_x0020_home_x0029_	62	2017	2017	Home	General	General_x0020_Surgery	Yes	69	175	NO	No	No	Independent	No	No	No	No	Yes	No	No	No	No	No	No	No	No	None	-99	-99	-99	-99	-99	-99	-99	-99	-99	-99	-99	-99	-99
2017	7558800	male	White	No	LAPS_x0020_COLCT_x0020_TTL_x0020_ABD_x0020_W_x002F_PRCTECT_x0020_ILEOANAL_x0020_ANASTOMSIS	44211	37.08	Inpatient	Not_x0020_transferred_x0020__x0028_admitted_x0020_from_x0020_home_x0029_	53	2017	2017	Home	General	General_x0020_Surgery	Yes	70	215	NO	No	No	Independent	No	No	No	No	Yes	No	No	No	No	No	No	No	No	None	23	23	23	-99	-99	-99	-99	23	23	23	-99	-99	-99
2017	7561922	female	Asian	No	PRCTECT_x0020_PRTL_x0020_W_x002F_MUCOSEC_x0020_ILEOANAL_x0020_ANAST_x0020_RSVR	45113	33.22	Inpatient	Not_x0020_transferred_x0020__x0028_admitted_x0020_from_x0020_home_x0029_	60	2017	2017	Home	General	General_x0020_Surgery	Yes	61	126	NO	No	No	Independent	No	No	No	No	No	No	No	No	No	No	No	No	No	None	3	3	3	3	3	3	3	3	3	3	3	-99	3
2017	7590078	female	White	No	LAPS_x0020_COLECTOMY_x0020_ABDL_x0020_W_x002F_PROCTECTOMY_x0020_W_x002F_ILEOSTOMY	44212	34.58	Inpatient	Not_x0020_transferred_x0020__x0028_admitted_x0020_from_x0020_home_x0029_	42	2017	2017	Home	General	General_x0020_Surgery	Yes	63	124	NO	No	No	Independent	No	No	No	No	No	No	No	No	No	No	No	No	No	None	12	12	12	12	12	12	12	12	12	12	-99	-99	-99
2017	7599440	male	Asian	No	LAPS_x0020_PROCTECTOMY_x0020_ABDOMINOPERINEAL_x0020_W_x002F_COLOSTOMY	45395	33	Inpatient	From_x0020_acute_x0020_care_x0020_hospital_x0020_inpatient	57	2017	2017	Home	General	General_x0020_Surgery	Yes	64	157	NO	No	No	Independent	No	No	No	No	Yes	No	No	No	No	No	No	No	No	None	4	4	4	-99	-99	-99	-99	4	4	4	4	-99	4
2017	7620424	male	White	No	LAPS_x0020_COLCT_x0020_TTL_x0020_ABD_x0020_W_x002F_PRCTECT_x0020_ILEOANAL_x0020_ANASTOMSIS	44211	37.08	Inpatient	Not_x0020_transferred_x0020__x0028_admitted_x0020_from_x0020_home_x0029_	51	2017	2017	Home	General	General_x0020_Surgery	Yes	65	227	NON-INSULIN	No	No	Independent	No	No	No	No	Yes	No	No	No	No	No	No	No	No	None	0	0	0	0	0	0	0	0	0	0	2	-99	2
2017	7634305	male	White	No	LAPS_x0020_COLECTOMY_x0020_ABDL_x0020_W_x002F_PROCTECTOMY_x0020_W_x002F_ILEOSTOMY	44212	34.58	Inpatient	Not_x0020_transferred_x0020__x0028_admitted_x0020_from_x0020_home_x0029_	22	2017	2017	Home	General	General_x0020_Surgery	Yes	68	127	NO	No	No	Independent	No	No	No	No	No	No	No	No	No	No	No	No	No	None	13	13	13	13	13	13	13	13	13	13	-99	-99	13
2017	7634669	female	White	No	LAPS_x0020_COLCT_x0020_TTL_x0020_ABD_x0020_W_x002F_PRCTECT_x0020_ILEOANAL_x0020_ANASTOMSIS	44211	37.08	Inpatient	Not_x0020_transferred_x0020__x0028_admitted_x0020_from_x0020_home_x0029_	21	2017	2017	Home	General	General_x0020_Surgery	Yes	66	140	NO	No	No	Independent	No	No	No	No	No	No	No	No	No	No	No	No	No	None	-99	-99	-99	-99	-99	-99	-99	-99	-99	-99	-99	-99	-99
2017	7649429	female	White	No	COLECTOMY_x0020_TOT_x0020_ABDL_x0020_W_x002F_PROCTECTOMY_x0020_W_x002F_ILEOSTOMY	44155	34.42	Inpatient	Not_x0020_transferred_x0020__x0028_admitted_x0020_from_x0020_home_x0029_	67	2017	2017	Home	General	General_x0020_Surgery	Yes	70	283	NO	No	MODERATE_x0020_EXERTION	Independent	No	No	No	No	No	No	No	No	No	No	No	No	No	None	11	11	11	-99	-99	-99	-99	11	11	11	-99	-99	-99
2017	7671984	male	White	No	LAPS_x0020_COLECTOMY_x0020_ABDL_x0020_W_x002F_PROCTECTOMY_x0020_W_x002F_ILEOSTOMY	44212	34.58	Inpatient	Not_x0020_transferred_x0020__x0028_admitted_x0020_from_x0020_home_x0029_	65	2017	2017	Home	General	General_x0020_Surgery	Yes	70	165	NO	No	No	Independent	No	No	No	No	Yes	No	No	No	No	Yes	No	No	No	None	7	-99	7	-99	-99	-99	-99	7	7	7	-99	-99	-99
2017	7682982	female	Unknown_x002F_Not_x0020_Reported	Unknown	LAPS_x0020_PROCTECTOMY_x0020_COMBINED_x0020_PULL-THRU_x0020_W_x002F_RESERVOIR	45397	36.5	Inpatient	Not_x0020_transferred_x0020__x0028_admitted_x0020_from_x0020_home_x0029_	56	2017	2017	Home	General	General_x0020_Surgery	Yes	59	139	NO	No	No	Independent	No	No	No	No	No	No	No	No	No	No	No	No	No	None	14	-99	14	-99	30	30	30	14	14	14	-99	-99	30
2017	7685800	male	White	No	PRCTECT_x0020_CMBN_x0020_PULL-THRU_x0020_W_x002F_RSVR_x0020_W_x002F_NTRSTM	45119	33.48	Inpatient	Not_x0020_transferred_x0020__x0028_admitted_x0020_from_x0020_home_x0029_	70	2017	2017	Home	General	General_x0020_Surgery	Yes	69	167	NO	No	No	Independent	No	No	No	No	Yes	No	No	No	No	No	No	No	No	None	15	15	15	-99	-99	-99	-99	15	15	15	-99	-99	-99
2017	7715847	male	Asian	No	LAPS_x0020_PROCTECTOMY_x0020_COMBINED_x0020_PULL-THRU_x0020_W_x002F_RESERVOIR	45397	36.5	Inpatient	Not_x0020_transferred_x0020__x0028_admitted_x0020_from_x0020_home_x0029_	76	2017	2017	Home	General	General_x0020_Surgery	Yes	60	109	NO	No	No	Independent	No	No	No	No	Yes	No	No	No	No	No	No	No	No	None	7	7	7	7	7	7	7	7	7	7	7	-99	7
2017	7720193	female	White	No	LAPS_x0020_PROCTECTOMY_x0020_ABDOMINOPERINEAL_x0020_W_x002F_COLOSTOMY	45395	33	Inpatient	Not_x0020_transferred_x0020__x0028_admitted_x0020_from_x0020_home_x0029_	65	2017	2017	Home	General	General_x0020_Surgery	Yes	64	205	NO	No	No	Independent	No	No	No	No	No	No	No	No	No	No	No	No	No	None	-99	-99	-99	-99	-99	-99	-99	-99	-99	-99	-99	-99	-99
2017	7724984	male	White	No	PRCTECT_x0020_COMPL_x0020_CMBN_x0020_ABDOMINOPRNL_x0020_W_x002F_CLST	45110	30.76	Inpatient	Not_x0020_transferred_x0020__x0028_admitted_x0020_from_x0020_home_x0029_	71	2017	2017	Home	General	General_x0020_Surgery	Yes	66	160	NO	No	No	Independent	No	No	No	No	No	No	No	No	No	No	No	No	No	None	43	43	43	43	43	-99	43	43	43	43	43	-99	43
2017	7798028	female	White	No	LAPS_x0020_PROCTECTOMY_x0020_COMBINED_x0020_PULL-THRU_x0020_W_x002F_RESERVOIR	45397	36.5	Inpatient	Not_x0020_transferred_x0020__x0028_admitted_x0020_from_x0020_home_x0029_	54	2017	2017	Home	General	General_x0020_Surgery	Yes	60	117	NO	No	No	Independent	No	No	No	No	Yes	No	No	No	No	No	No	No	No	None	56	56	56	56	56	56	56	56	56	56	-99	-99	-99
2018	8089421	female	White	Unknown	LAPS_x0020_COLCT_x0020_TTL_x0020_ABD_x0020_W_x002F_PRCTECT_x0020_ILEOANAL_x0020_ANASTOMSIS	44211	37.08	Inpatient	Not_x0020_transferred_x0020__x0028_admitted_x0020_from_x0020_home_x0029_	28	2018	2018	Home	General	General_x0020_Surgery	Yes	62	118	NO	Yes	No	Independent	No	No	No	No	No	No	No	No	No	No	No	No	No	None	16	16	16	16	16	16	16	16	16	16	16	-99	16
2018	8128005	female	White	No	PRCTECT_x0020_COMPL_x0020_CMBN_x0020_ABDOMINOPRNL_x0020_W_x002F_CLST	45110	30.76	Inpatient	Not_x0020_transferred_x0020__x0028_admitted_x0020_from_x0020_home_x0029_	74	2018	2018	Home	General	General_x0020_Surgery	Yes	60	123	NO	No	No	Independent	No	No	No	No	Yes	No	No	No	No	No	No	No	No	None	13	13	13	13	13	13	13	13	13	13	13	-99	13
2018	8131147	male	White	No	PRCTECT_x0020_COMPL_x0020_CMBN_x0020_ABDOMINOPRNL_x0020_W_x002F_CLST	45110	30.76	Inpatient	Not_x0020_transferred_x0020__x0028_admitted_x0020_from_x0020_home_x0029_	29	2018	2018	Home	General	General_x0020_Surgery	Yes	68	193	NO	No	No	Independent	No	No	No	No	No	No	No	No	No	No	No	No	No	None	17	17	17	-99	-99	-99	-99	17	17	17	-99	-99	-99
2018	8145438	female	White	No	LAPS_x0020_COLCT_x0020_TTL_x0020_ABD_x0020_W_x002F_PRCTECT_x0020_ILEOANAL_x0020_ANASTOMSIS	44211	37.08	Inpatient	Not_x0020_transferred_x0020__x0028_admitted_x0020_from_x0020_home_x0029_	39	2018	2018	Home	General	General_x0020_Surgery	Yes	61	151	NO	Yes	No	Independent	No	No	No	No	No	No	No	No	No	No	No	No	No	None	33	33	33	33	33	33	33	33	33	33	33	-99	33
2018	8181414	female	White	No	PRCTECT_x0020_PRTL_x0020_W_x002F_O_x0020_ANAST_x0020_PRNL_x0020_APPR	45123	18.86	Inpatient	Not_x0020_transferred_x0020__x0028_admitted_x0020_from_x0020_home_x0029_	74	2018	2018	Home	General	General_x0020_Surgery	Yes	61	154	NO	No	No	Independent	No	No	No	No	No	No	No	No	No	No	No	Yes	No	None	11	11	11	11	11	11	11	11	11	11	-99	-99	11
2018	8194340	male	White	No	LAPS_x0020_COLCT_x0020_TTL_x0020_ABD_x0020_W_x002F_PRCTECT_x0020_ILEOANAL_x0020_ANASTOMSIS	44211	37.08	Inpatient	Not_x0020_transferred_x0020__x0028_admitted_x0020_from_x0020_home_x0029_	19	2018	2018	Home	General	General_x0020_Surgery	Yes	73	250	NO	No	No	Independent	No	No	No	No	No	No	No	No	No	No	No	No	No	None	85	85	85	-99	-99	-99	-99	85	85	85	-99	-99	-99
2018	8209921	male	White	Yes	PRCTECT_x0020_COMPL_x0020_CMBN_x0020_ABDOMINOPRNL_x0020_W_x002F_CLST	45110	30.76	Inpatient	Not_x0020_transferred_x0020__x0028_admitted_x0020_from_x0020_home_x0029_	60	2018	2018	Home	General	General_x0020_Surgery	Yes	64	121	NO	Yes	No	Independent	No	No	No	No	Yes	No	No	No	No	No	No	No	No	None	0	0	0	0	0	0	0	0	0	0	0	-99	0
2018	8236365	female	White	Yes	COLCT_x0020_TTL_x0020_ABD_x0020_W_x002F_PRCTECT_x0020_ILEOANAL_x0020_ANAST_x0020__x0026__x0020_RSVR	44158	36.7	Inpatient	Not_x0020_transferred_x0020__x0028_admitted_x0020_from_x0020_home_x0029_	26	2018	2018	Home	General	General_x0020_Surgery	Yes	65	305	NO	No	No	Independent	No	No	No	No	No	No	No	No	No	No	No	No	No	None	10	10	10	-99	-99	-99	-99	10	10	10	-99	-99	-99
2018	8239136	female	Unknown_x002F_Not_x0020_Reported	Unknown	PRCTECT_x0020_CMBN_x0020_PULL-THRU_x0020_W_x002F_RSVR_x0020_W_x002F_NTRSTM	45119	33.48	Inpatient	Not_x0020_transferred_x0020__x0028_admitted_x0020_from_x0020_home_x0029_	63	2018	2018	Home	General	General_x0020_Surgery	Yes	56	137	NON-INSULIN	Yes	No	Independent	No	No	No	No	Yes	No	No	No	No	No	No	No	No	None	26	25	25	-99	-99	-99	-99	25	25	25	25	-99	25
2018	8243176	male	White	No	LAPS_x0020_PROCTECTOMY_x0020_ABDOMINOPERINEAL_x0020_W_x002F_COLOSTOMY	45395	33	Inpatient	Not_x0020_transferred_x0020__x0028_admitted_x0020_from_x0020_home_x0029_	62	2018	2018	Home	General	General_x0020_Surgery	Yes	68	150	NO	No	No	Independent	No	No	No	No	No	No	No	No	No	No	No	No	No	None	0	0	0	0	0	0	0	0	0	0	-99	-99	-99
2018	8265509	male	White	No	LAPS_x0020_COLCT_x0020_TTL_x0020_ABD_x0020_W_x002F_PRCTECT_x0020_ILEOANAL_x0020_ANASTOMSIS	44211	37.08	Inpatient	Not_x0020_transferred_x0020__x0028_admitted_x0020_from_x0020_home_x0029_	53	2018	2018	Home	General	General_x0020_Surgery	Yes	67	161	NON-INSULIN	Yes	No	Independent	No	No	No	No	Yes	No	No	No	No	No	No	No	No	None	14	14	14	14	14	14	14	14	14	14	-99	-99	-99
2018	8275707	male	Unknown_x002F_Not_x0020_Reported	Unknown	COLECTOMY_x0020_TOT_x0020_ABDL_x0020_W_x002F_PROCTECTOMY_x0020_W_x002F_ILEOSTOMY	44155	34.42	Inpatient	Not_x0020_transferred_x0020__x0028_admitted_x0020_from_x0020_home_x0029_	82	2018	2018	Home	General	General_x0020_Surgery	Yes	64	220	INSULIN	No	No	Independent	No	No	No	No	Yes	No	No	No	No	No	No	No	No	None	2	2	2	2	2	10	2	2	2	2	2	-99	2
2018	8285204	male	White	No	COLCT_x0020_TTL_x0020_ABD_x0020_W_x002F_PRCTECT_x0020_ILEOANAL_x0020_ANAST_x0020__x0026__x0020_RSVR	44158	36.7	Inpatient	Not_x0020_transferred_x0020__x0028_admitted_x0020_from_x0020_home_x0029_	24	2018	2018	Home	General	General_x0020_Surgery	Yes	66	123	NO	No	No	Independent	No	No	No	No	No	No	No	No	No	No	No	No	No	None	12	12	12	-99	-99	-99	-99	12	12	12	-99	-99	-99
2018	8287902	male	White	No	PRCTECT_x0020_COMPL_x0020_CMBN_x0020_ABDOMINOPRNL_x0020_W_x002F_CLST	45110	30.76	Inpatient	Not_x0020_transferred_x0020__x0028_admitted_x0020_from_x0020_home_x0029_	57	2018	2018	Home	General	General_x0020_Surgery	Yes	66	212	NO	No	No	Independent	No	No	No	No	Yes	No	No	No	No	No	No	No	No	None	2	2	2	2	2	2	2	2	2	2	2	-99	2
2018	8314824	female	White	Yes	COLCT_x0020_TTL_x0020_ABD_x0020_W_x002F_PRCTECT_x0020_ILEOANAL_x0020_ANAST_x0020__x0026__x0020_RSVR	44158	36.7	Inpatient	Not_x0020_transferred_x0020__x0028_admitted_x0020_from_x0020_home_x0029_	41	2018	2018	Home	General	General_x0020_Surgery	Yes	63	200	NO	No	No	Independent	No	No	No	No	No	No	No	No	No	No	No	No	No	None	15	15	15	-99	-99	-99	-99	15	15	15	-99	-99	-99
2018	8349482	female	Unknown_x002F_Not_x0020_Reported	Unknown	LAPS_x0020_PROCTECTOMY_x0020_ABDOMINOPERINEAL_x0020_W_x002F_COLOSTOMY	45395	33	Inpatient	Not_x0020_transferred_x0020__x0028_admitted_x0020_from_x0020_home_x0029_	62	2018	2018	Home	General	General_x0020_Surgery	Yes	66	235	NO	No	No	Independent	No	No	No	No	Yes	No	No	No	No	No	No	No	No	None	-99	-99	-99	-99	-99	-99	-99	24	24	24	-99	-99	-99
2018	8351903	male	Unknown_x002F_Not_x0020_Reported	Unknown	PRCTECT_x0020_COMPL_x0020_CMBN_x0020_ABDOMINOPRNL_x0020_W_x002F_CLST	45110	30.76	Inpatient	Not_x0020_transferred_x0020__x0028_admitted_x0020_from_x0020_home_x0029_	62	2018	2018	Separate_x0020_Acute_x0020_Care	General	General_x0020_Surgery	Yes	69	202	NO	No	No	Independent	No	No	No	No	Yes	No	No	No	No	No	No	No	No	None	1	1	1	1	1	1	1	1	1	1	1	-99	1
2018	8359181	female	Unknown_x002F_Not_x0020_Reported	Unknown	PELVIC_x0020_EXENTERATION_x0020_COLORECTAL_x0020_MALIGNANCY	45126	49.1	Inpatient	Not_x0020_transferred_x0020__x0028_admitted_x0020_from_x0020_home_x0029_	52	2018	2018	Home	General	General_x0020_Surgery	Yes	69	304	NO	No	No	Independent	No	No	No	No	No	No	No	No	No	No	No	No	No	None	22	-99	22	-99	-99	-99	-99	22	22	22	-99	-99	-99
2018	8368086	female	White	No	PRCTECT_x0020_COMPL_x0020_CMBN_x0020_ABDOMINOPRNL_x0020_W_x002F_CLST	45110	30.76	Inpatient	Not_x0020_transferred_x0020__x0028_admitted_x0020_from_x0020_home_x0029_	76	2018	2018	Home	General	General_x0020_Surgery	Yes	62	180	NO	No	MODERATE_x0020_EXERTION	Independent	No	No	No	No	Yes	No	No	No	No	No	No	No	No	None	15	15	15	-99	-99	-99	-99	15	15	15	-99	-99	-99
2018	8381037	male	White	No	PRCTECT_x0020_PRTL_x0020_W_x002F_O_x0020_ANAST_x0020_PRNL_x0020_APPR	45123	18.86	Inpatient	Not_x0020_transferred_x0020__x0028_admitted_x0020_from_x0020_home_x0029_	28	2018	2018	Home	General	General_x0020_Surgery	Yes	71	142	NO	No	No	Independent	No	No	No	No	No	No	No	No	No	No	No	No	No	None	43	43	43	43	43	43	43	43	43	43	-99	-99	-99
2018	8381132	male	Unknown_x002F_Not_x0020_Reported	No	LAPS_x0020_COLCT_x0020_TTL_x0020_ABD_x0020_W_x002F_PRCTECT_x0020_ILEOANAL_x0020_ANASTOMSIS	44211	37.08	Inpatient	Not_x0020_transferred_x0020__x0028_admitted_x0020_from_x0020_home_x0029_	27	2018	2018	Home	General	General_x0020_Surgery	Yes	72	185	NO	No	No	Independent	No	No	No	No	No	No	No	No	No	No	No	No	No	None	58	58	27	58	58	58	58	58	58	58	-99	-99	-99
2018	8390253	male	White	No	LAPS_x0020_COLCT_x0020_TTL_x0020_ABD_x0020_W_x002F_PRCTECT_x0020_ILEOANAL_x0020_ANASTOMSIS	44211	37.08	Inpatient	Not_x0020_transferred_x0020__x0028_admitted_x0020_from_x0020_home_x0029_	59	2018	2018	Home	General	General_x0020_Surgery	Yes	69	200	NO	No	No	Independent	No	No	No	No	Yes	No	No	No	No	No	No	No	No	None	19	19	19	-99	-99	-99	-99	-99	19	-99	-99	-99	-99
2018	8391707	male	White	No	LAPS_x0020_COLCT_x0020_TTL_x0020_ABD_x0020_W_x002F_PRCTECT_x0020_ILEOANAL_x0020_ANASTOMSIS	44211	37.08	Inpatient	Not_x0020_transferred_x0020__x0028_admitted_x0020_from_x0020_home_x0029_	31	2018	2018	Home	General	General_x0020_Surgery	Yes	70	209	NO	No	No	Independent	No	No	No	No	No	No	No	No	No	No	No	No	No	None	21	21	21	-99	-99	-99	-99	21	21	21	21	-99	21
2018	8396364	female	White	No	EXC_x0020_RCT_x0020_TUM_x0020_PROCTOTOMY_x0020_TRANSSAC_x002F_TRANSCOCCYGEAL	45160	16.33	Inpatient	Not_x0020_transferred_x0020__x0028_admitted_x0020_from_x0020_home_x0029_	22	2018	2018	Home	General	General_x0020_Surgery	Yes	62	222	NO	No	No	Independent	No	No	No	No	No	No	No	No	No	No	No	No	No	None	6	6	6	6	6	6	6	6	6	6	-99	-99	-99
2018	8401620	female	White	No	PRCTECT_x0020_CMBN_x0020_PULL-THRU_x0020_W_x002F_RSVR_x0020_W_x002F_NTRSTM	45119	33.48	Inpatient	Not_x0020_transferred_x0020__x0028_admitted_x0020_from_x0020_home_x0029_	33	2018	2018	Home	General	General_x0020_Surgery	Yes	62	170	NO	No	No	Independent	No	No	No	No	No	No	No	No	No	No	No	No	No	None	16	16	16	16	16	16	16	16	16	16	-99	-99	-99
2018	8413506	female	White	No	COLECTOMY_x0020_TOT_x0020_ABD_x0020_W_x002F_PROCTECTOMY_x0020_ILEOANAL_x0020_ANAST	44157	35.7	Inpatient	Not_x0020_transferred_x0020__x0028_admitted_x0020_from_x0020_home_x0029_	53	2018	2018	Home	General	General_x0020_Surgery	Yes	63	166	NO	No	No	Independent	No	No	No	No	Yes	No	No	No	No	No	No	No	No	None	14	14	14	-99	-99	-99	-99	14	14	14	14	-99	14
2018	8417370	male	Unknown_x002F_Not_x0020_Reported	No	LAPS_x0020_COLCT_x0020_TTL_x0020_ABD_x0020_W_x002F_PRCTECT_x0020_ILEOANAL_x0020_ANASTOMSIS	44211	37.08	Inpatient	Not_x0020_transferred_x0020__x0028_admitted_x0020_from_x0020_home_x0029_	51	2018	2018	Home	General	General_x0020_Surgery	Yes	69	163	NO	No	No	Independent	No	No	No	No	No	No	No	No	No	No	No	No	No	None	12	12	12	12	12	12	12	12	12	12	12	-99	12
2018	8417746	female	White	No	LAPS_x0020_COLCT_x0020_TTL_x0020_ABD_x0020_W_x002F_PRCTECT_x0020_ILEOANAL_x0020_ANASTOMSIS	44211	37.08	Inpatient	Not_x0020_transferred_x0020__x0028_admitted_x0020_from_x0020_home_x0029_	28	2018	2018	Home	General	General_x0020_Surgery	Yes	62	154	NO	No	No	Independent	No	No	No	No	No	No	No	No	No	No	No	No	No	None	-99	-99	-99	-99	-99	-99	-99	22	22	22	-99	-99	-99
2018	8427428	male	White	No	LAPS_x0020_PROCTECTOMY_x0020_ABDOMINOPERINEAL_x0020_W_x002F_COLOSTOMY	45395	33	Inpatient	Not_x0020_transferred_x0020__x0028_admitted_x0020_from_x0020_home_x0029_	88	2018	2018	Home	General	General_x0020_Surgery	Yes	68	146	NO	No	No	Independent	No	No	No	No	Yes	No	No	No	No	No	No	No	No	None	14	14	14	14	14	14	14	14	14	14	-99	-99	-99
2018	8459714	male	Black_x0020_or_x0020_African_x0020_American	No	PRCTECT_x0020_PRTL_x0020_RESCJ_x0020_RECTUM_x0020_TABDL_x0020_APPR	45111	18.01	Inpatient	Not_x0020_transferred_x0020__x0028_admitted_x0020_from_x0020_home_x0029_	50	2018	2018	Home	General	General_x0020_Surgery	Yes	69	166	NO	No	No	Independent	No	No	No	No	No	No	No	No	No	No	No	No	No	None	1	1	1	1	1	1	1	1	1	1	1	-99	1
2018	8488236	male	Black_x0020_or_x0020_African_x0020_American	No	LAPS_x0020_PROCTECTOMY_x0020_ABDOMINOPERINEAL_x0020_W_x002F_COLOSTOMY	45395	33	Inpatient	Not_x0020_transferred_x0020__x0028_admitted_x0020_from_x0020_home_x0029_	64	2018	2018	Home	General	General_x0020_Surgery	Yes	69	144	NO	No	No	Independent	No	No	No	No	No	No	No	No	No	Yes	No	No	No	None	3	3	3	3	3	3	3	0	0	0	-99	-99	0
2018	8495312	female	White	No	LAPS_x0020_COLCT_x0020_TTL_x0020_ABD_x0020_W_x002F_PRCTECT_x0020_ILEOANAL_x0020_ANASTOMSIS	44211	37.08	Inpatient	Not_x0020_transferred_x0020__x0028_admitted_x0020_from_x0020_home_x0029_	51	2018	2018	Home	General	General_x0020_Surgery	Yes	67	267	NO	No	No	Independent	No	No	No	No	Yes	No	No	No	No	No	No	No	No	None	-99	-99	-99	-99	-99	-99	-99	-99	-99	-99	-99	-99	-99
2018	8502631	female	White	No	LAPS_x0020_COLCT_x0020_TTL_x0020_ABD_x0020_W_x002F_PRCTECT_x0020_ILEOANAL_x0020_ANASTOMSIS	44211	37.08	Inpatient	Not_x0020_transferred_x0020__x0028_admitted_x0020_from_x0020_home_x0029_	24	2018	2018	Home	General	General_x0020_Surgery	Yes	60	122	NO	Yes	No	Independent	No	No	No	No	No	No	No	No	No	No	No	No	No	None	30	30	30	30	30	30	30	30	30	30	30	-99	30
2018	8508918	female	Unknown_x002F_Not_x0020_Reported	Yes	COLCT_x0020_TTL_x0020_ABD_x0020_W_x002F_PRCTECT_x0020_ILEOANAL_x0020_ANAST_x0020__x0026__x0020_RSVR	44158	36.7	Inpatient	Not_x0020_transferred_x0020__x0028_admitted_x0020_from_x0020_home_x0029_	67	2018	2018	Home	General	General_x0020_Surgery	Yes	59	159	NO	No	No	Independent	No	No	No	No	Yes	No	No	No	No	No	No	No	No	None	7	7	7	-99	-99	-99	-99	7	7	7	-99	-99	-99
2018	8511320	female	Black_x0020_or_x0020_African_x0020_American	No	LAPS_x0020_COLCT_x0020_TTL_x0020_ABD_x0020_W_x002F_PRCTECT_x0020_ILEOANAL_x0020_ANASTOMSIS	44211	37.08	Inpatient	Not_x0020_transferred_x0020__x0028_admitted_x0020_from_x0020_home_x0029_	30	2018	2018	Home	General	General_x0020_Surgery	Yes	65	196	NO	Yes	No	Independent	No	No	No	No	No	No	No	No	No	No	No	No	No	None	0	0	0	-99	-99	-99	-99	2	0	0	-99	-99	-99
2018	8522039	male	White	Yes	LAPS_x0020_COLCT_x0020_TTL_x0020_ABD_x0020_W_x002F_PRCTECT_x0020_ILEOANAL_x0020_ANASTOMSIS	44211	37.08	Inpatient	Not_x0020_transferred_x0020__x0028_admitted_x0020_from_x0020_home_x0029_	47	2018	2018	Home	General	General_x0020_Surgery	Yes	68	220	NO	No	No	Independent	No	No	No	No	Yes	No	No	No	No	No	No	No	No	None	-99	-99	-99	-99	-99	-99	-99	-99	-99	-99	-99	-99	0
2018	8523660	male	Unknown_x002F_Not_x0020_Reported	Unknown	LAPS_x0020_PROCTECTOMY_x0020_COMBINED_x0020_PULL-THRU_x0020_W_x002F_RESERVOIR	45397	36.5	Inpatient	Not_x0020_transferred_x0020__x0028_admitted_x0020_from_x0020_home_x0029_	52	2018	2018	Home	General	General_x0020_Surgery	Yes	66	161	NO	No	No	Independent	No	No	No	No	Yes	No	No	No	No	No	No	No	No	None	7	-99	7	7	-99	-99	-99	7	7	7	7	-99	7
2018	8534743	female	White	No	LAPS_x0020_COLCT_x0020_TTL_x0020_ABD_x0020_W_x002F_PRCTECT_x0020_ILEOANAL_x0020_ANASTOMSIS	44211	37.08	Inpatient	Not_x0020_transferred_x0020__x0028_admitted_x0020_from_x0020_home_x0029_	30	2018	2018	Home	General	General_x0020_Surgery	Yes	64	205	NO	No	No	Independent	No	No	No	No	No	No	No	No	No	No	No	No	No	None	-99	-99	-99	-99	-99	-99	-99	-99	-99	-99	-99	-99	-99
2018	8547532	male	Unknown_x002F_Not_x0020_Reported	Unknown	LAPS_x0020_PROCTECTOMY_x0020_ABDOMINOPERINEAL_x0020_W_x002F_COLOSTOMY	45395	33	Inpatient	Not_x0020_transferred_x0020__x0028_admitted_x0020_from_x0020_home_x0029_	80	2018	2018	Home	General	General_x0020_Surgery	Yes	71	180	NO	No	No	Independent	No	No	No	No	No	No	No	No	No	No	No	No	No	None	8	8	8	8	-99	-99	-99	8	8	8	8	-99	8
2018	8557585	male	White	No	LAPS_x0020_COLCT_x0020_TTL_x0020_ABD_x0020_W_x002F_PRCTECT_x0020_ILEOANAL_x0020_ANASTOMSIS	44211	37.08	Inpatient	Not_x0020_transferred_x0020__x0028_admitted_x0020_from_x0020_home_x0029_	18	2018	2018	Home	General	General_x0020_Surgery	Yes	68	150	NO	No	No	Independent	No	No	No	No	No	No	No	No	No	No	No	No	No	None	-99	-99	-99	-99	-99	-99	-99	5	5	5	-99	-99	-99
2018	8564296	male	White	No	PRCTECT_x0020_PRTL_x0020_RESCJ_x0020_RECTUM_x0020_TABDL_x0020_APPR	45111	18.01	Inpatient	Not_x0020_transferred_x0020__x0028_admitted_x0020_from_x0020_home_x0029_	80	2018	2018	Facility_x0020_Which_x0020_was_x0020_Home	General	General_x0020_Surgery	Yes	72	218	NO	Yes	No	Independent	No	No	No	No	Yes	No	No	No	No	No	No	Yes	No	None	13	13	13	-99	-99	-99	-99	13	13	13	13	-99	13
2018	8565501	female	White	No	LAPS_x0020_COLCT_x0020_TTL_x0020_ABD_x0020_W_x002F_PRCTECT_x0020_ILEOANAL_x0020_ANASTOMSIS	44211	37.08	Inpatient	Not_x0020_transferred_x0020__x0028_admitted_x0020_from_x0020_home_x0029_	59	2018	2018	Home	General	General_x0020_Surgery	Yes	64	182	NO	No	No	Independent	No	No	No	No	Yes	No	No	No	No	No	No	No	No	None	27	27	27	27	27	27	27	27	27	27	-99	-99	-99
2018	8570236	female	White	No	LAPS_x0020_COLCT_x0020_TTL_x0020_ABD_x0020_W_x002F_PRCTECT_x0020_ILEOANAL_x0020_ANASTOMSIS	44211	37.08	Inpatient	Not_x0020_transferred_x0020__x0028_admitted_x0020_from_x0020_home_x0029_	19	2018	2018	Home	General	General_x0020_Surgery	Yes	66	430	NO	No	No	Independent	No	No	No	No	No	No	No	No	No	Yes	No	No	No	None	21	21	21	21	21	21	21	21	21	21	-99	-99	-99
2018	8583300	male	White	Yes	PRCTECT_x0020_PRTL_x0020_RESCJ_x0020_RECTUM_x0020_TABDL_x0020_APPR	45111	18.01	Inpatient	Not_x0020_transferred_x0020__x0028_admitted_x0020_from_x0020_home_x0029_	67	2018	2018	Home	General	General_x0020_Surgery	Yes	63	119	NON-INSULIN	No	MODERATE_x0020_EXERTION	Independent	No	No	No	No	Yes	No	No	No	No	No	No	Yes	No	None	19	19	19	29	29	29	29	19	19	19	-99	-99	29
2018	8598090	male	White	No	LAPS_x0020_COLECTOMY_x0020_ABDL_x0020_W_x002F_PROCTECTOMY_x0020_W_x002F_ILEOSTOMY	44212	34.58	Inpatient	Not_x0020_transferred_x0020__x0028_admitted_x0020_from_x0020_home_x0029_	31	2018	2018	Home	General	General_x0020_Surgery	Yes	67	180	NO	No	No	Independent	No	No	No	No	No	No	No	No	No	No	No	No	No	None	51	51	51	51	51	51	51	51	51	51	-99	-99	-99
2018	8598888	male	White	No	LAPS_x0020_COLECTOMY_x0020_ABDL_x0020_W_x002F_PROCTECTOMY_x0020_W_x002F_ILEOSTOMY	44212	34.58	Inpatient	Not_x0020_transferred_x0020__x0028_admitted_x0020_from_x0020_home_x0029_	64	2018	2018	Home	General	General_x0020_Surgery	Yes	68	141	NO	Yes	No	Independent	No	No	No	No	No	No	No	No	No	No	No	No	No	None	-99	-99	-99	-99	-99	-99	-99	-99	-99	-99	-99	-99	-99
2018	8603799	male	Unknown_x002F_Not_x0020_Reported	No	COLECTOMY_x0020_TOT_x0020_ABD_x0020_W_x002F_PROCTECTOMY_x0020_ILEOANAL_x0020_ANAST	44157	35.7	Inpatient	Not_x0020_transferred_x0020__x0028_admitted_x0020_from_x0020_home_x0029_	23	2018	2018	Home	General	General_x0020_Surgery	Yes	64	200	NO	No	No	Independent	No	No	No	No	No	No	No	No	No	No	No	No	No	None	37	37	37	-99	-99	-99	-99	37	37	37	37	-99	-99
2018	8619553	female	White	No	LAPS_x0020_COLCT_x0020_TTL_x0020_ABD_x0020_W_x002F_PRCTECT_x0020_ILEOANAL_x0020_ANASTOMSIS	44211	37.08	Inpatient	Not_x0020_transferred_x0020__x0028_admitted_x0020_from_x0020_home_x0029_	49	2018	2018	Home	General	General_x0020_Surgery	Yes	57	82	NO	Yes	No	Independent	No	No	No	No	No	No	No	No	No	No	No	No	No	None	17	17	17	17	17	17	17	17	17	17	-99	-99	-99
2018	8624606	female	White	No	PRCTECT_x0020_CMBN_x0020_PULL-THRU_x0020_W_x002F_RSVR_x0020_W_x002F_NTRSTM	45119	33.48	Inpatient	Not_x0020_transferred_x0020__x0028_admitted_x0020_from_x0020_home_x0029_	48	2018	2018	Home	General	General_x0020_Surgery	Yes	62	170	NO	Yes	No	Independent	No	No	No	No	No	No	No	No	No	No	No	No	No	None	74	74	74	74	74	74	74	0	0	0	-99	-99	-99
2018	8635640	male	White	Yes	LAPS_x0020_PROCTECTOMY_x0020_ABDOMINOPERINEAL_x0020_W_x002F_COLOSTOMY	45395	33	Inpatient	Not_x0020_transferred_x0020__x0028_admitted_x0020_from_x0020_home_x0029_	62	2018	2018	Home	General	General_x0020_Surgery	Yes	64	155	NO	Yes	No	Independent	No	No	No	No	Yes	No	No	No	No	No	No	No	No	None	-99	7	7	-99	-99	-99	-99	7	7	7	-99	-99	-99
2018	8656049	female	White	No	PRCTECT_x0020_PRTL_x0020_W_x002F_MUCOSEC_x0020_ILEOANAL_x0020_ANAST_x0020_RSVR	45113	33.22	Inpatient	Not_x0020_transferred_x0020__x0028_admitted_x0020_from_x0020_home_x0029_	70	2018	2018	Home	General	General_x0020_Surgery	Yes	65	130	NO	Yes	No	Independent	No	No	No	No	Yes	No	No	No	No	No	No	No	No	None	20	20	20	20	20	20	20	20	20	20	-99	-99	-99
2018	8660566	female	White	No	LAPS_x0020_COLECTOMY_x0020_ABDL_x0020_W_x002F_PROCTECTOMY_x0020_W_x002F_ILEOSTOMY	44212	34.58	Inpatient	Not_x0020_transferred_x0020__x0028_admitted_x0020_from_x0020_home_x0029_	49	2018	2018	Home	General	General_x0020_Surgery	Yes	60	221	NO	No	MODERATE_x0020_EXERTION	Independent	No	No	No	No	Yes	No	No	No	No	No	No	No	No	None	8	8	8	-99	-99	-99	-99	8	8	8	-99	-99	-99
2018	8678566	female	White	No	PRCTECT_x0020_PRTL_x0020_RESCJ_x0020_RECTUM_x0020_TABDL_x0020_APPR	45111	18.01	Inpatient	Not_x0020_transferred_x0020__x0028_admitted_x0020_from_x0020_home_x0029_	37	2018	2018	Home	General	General_x0020_Surgery	Yes	63	140	NO	No	No	Independent	No	No	No	No	No	No	No	No	No	No	No	No	No	None	5	5	5	5	5	5	5	5	5	5	-99	-99	-99
2018	8685089	female	Black_x0020_or_x0020_African_x0020_American	No	LAPS_x0020_PROCTECTOMY_x0020_ABDOMINOPERINEAL_x0020_W_x002F_COLOSTOMY	45395	33	Inpatient	Not_x0020_transferred_x0020__x0028_admitted_x0020_from_x0020_home_x0029_	69	2018	2018	Home	General	General_x0020_Surgery	Yes	62	180	NO	No	No	Independent	No	No	No	No	Yes	No	No	No	No	No	No	No	No	None	6	6	6	22	22	22	22	6	6	6	-99	-99	-99
2018	8692084	male	White	No	LAPS_x0020_COLECTOMY_x0020_ABDL_x0020_W_x002F_PROCTECTOMY_x0020_W_x002F_ILEOSTOMY	44212	34.58	Inpatient	Not_x0020_transferred_x0020__x0028_admitted_x0020_from_x0020_home_x0029_	50	2018	2018	Home	General	General_x0020_Surgery	Yes	73	275	NO	No	No	Independent	No	No	No	No	Yes	No	No	No	No	No	No	No	No	None	23	23	23	-99	-99	-99	-99	23	23	23	-99	-99	-99
2018	8701730	female	White	Yes	LAPS_x0020_COLCT_x0020_TTL_x0020_ABD_x0020_W_x002F_PRCTECT_x0020_ILEOANAL_x0020_ANASTOMSIS	44211	37.08	Inpatient	Not_x0020_transferred_x0020__x0028_admitted_x0020_from_x0020_home_x0029_	27	2018	2018	Home	General	General_x0020_Surgery	Yes	63	214	NO	Yes	No	Independent	No	No	No	No	No	No	No	No	No	No	No	No	No	None	38	38	38	38	38	38	38	38	38	38	-99	-99	-99
2018	8708687	female	White	No	LAPS_x0020_COLCT_x0020_TTL_x0020_ABD_x0020_W_x002F_PRCTECT_x0020_ILEOANAL_x0020_ANASTOMSIS	44211	37.08	Inpatient	Not_x0020_transferred_x0020__x0028_admitted_x0020_from_x0020_home_x0029_	23	2018	2018	Home	General	General_x0020_Surgery	Yes	66	243	NO	No	No	Independent	No	No	No	No	No	No	No	No	No	No	No	No	No	None	-99	-99	-99	-99	-99	-99	-99	1	1	1	-99	-99	-99
2018	8711436	female	White	Yes	LAPS_x0020_COLCT_x0020_TTL_x0020_ABD_x0020_W_x002F_PRCTECT_x0020_ILEOANAL_x0020_ANASTOMSIS	44211	37.08	Inpatient	Not_x0020_transferred_x0020__x0028_admitted_x0020_from_x0020_home_x0029_	18	2018	2018	Home	General	General_x0020_Surgery	Yes	62	152	NO	No	No	Independent	No	No	No	No	No	No	No	No	No	No	No	No	No	None	-99	-99	-99	-99	-99	-99	-99	0	0	0	-99	-99	-99
2018	8721828	male	White	No	LAPS_x0020_COLECTOMY_x0020_ABDL_x0020_W_x002F_PROCTECTOMY_x0020_W_x002F_ILEOSTOMY	44212	34.58	Inpatient	Not_x0020_transferred_x0020__x0028_admitted_x0020_from_x0020_home_x0029_	51	2018	2018	Home	General	General_x0020_Surgery	Yes	71	224	NO	No	No	Independent	No	No	No	No	No	No	No	No	No	No	No	No	No	None	5	5	5	-99	-99	-99	-99	5	5	5	-99	-99	5
2018	8729728	male	White	No	LAPS_x0020_PROCTECTOMY_x0020_COMBINED_x0020_PULL-THRU_x0020_W_x002F_RESERVOIR	45397	36.5	Inpatient	Not_x0020_transferred_x0020__x0028_admitted_x0020_from_x0020_home_x0029_	73	2018	2018	Home	General	General_x0020_Surgery	No	67	229	NON-INSULIN	No	No	Independent	No	No	No	No	Yes	No	No	No	No	No	No	No	No	None	1	1	1	-99	-99	-99	-99	1	1	1	1	-99	1
2018	8767680	male	Asian	No	PRCTECT_x0020_PRTL_x0020_W_x002F_MUCOSEC_x0020_ILEOANAL_x0020_ANAST_x0020_RSVR	45113	33.22	Inpatient	Not_x0020_transferred_x0020__x0028_admitted_x0020_from_x0020_home_x0029_	28	2018	2018	Home	General	General_x0020_Surgery	Yes	68	150	NO	No	No	Independent	No	No	No	No	No	No	No	No	No	No	No	No	No	None	-99	-99	-99	-99	-99	-99	-99	-99	-99	-99	-99	-99	-99
2018	8772340	female	White	No	LAPS_x0020_COLECTOMY_x0020_ABDL_x0020_W_x002F_PROCTECTOMY_x0020_W_x002F_ILEOSTOMY	44212	34.58	Inpatient	Not_x0020_transferred_x0020__x0028_admitted_x0020_from_x0020_home_x0029_	22	2018	2018	Home	General	General_x0020_Surgery	Yes	65	117	NO	No	No	Independent	No	No	No	No	No	No	No	No	No	No	No	No	No	None	11	11	11	-99	-99	-99	-99	11	11	11	-99	-99	-99
2018	8776444	female	Black_x0020_or_x0020_African_x0020_American	No	LAPS_x0020_COLCT_x0020_TTL_x0020_ABD_x0020_W_x002F_PRCTECT_x0020_ILEOANAL_x0020_ANASTOMSIS	44211	37.08	Inpatient	Not_x0020_transferred_x0020__x0028_admitted_x0020_from_x0020_home_x0029_	27	2018	2018	Home	General	General_x0020_Surgery	Yes	67	106	NO	No	No	Independent	No	No	No	No	No	No	No	No	No	No	No	No	No	SIRS	8	8	8	75	75	75	75	8	8	8	-99	-99	68
2018	8784689	male	Black_x0020_or_x0020_African_x0020_American	No	PRCTECT_x0020_PRTL_x0020_RESCJ_x0020_RECTUM_x0020_TABDL_x0020_APPR	45111	18.01	Inpatient	Not_x0020_transferred_x0020__x0028_admitted_x0020_from_x0020_home_x0029_	51	2018	2018	Separate_x0020_Acute_x0020_Care	General	General_x0020_Surgery	Yes	78	155	NO	No	No	Independent	No	No	No	No	No	No	No	No	No	No	No	No	No	None	19	19	19	77	-99	-99	-99	19	19	19	-99	-99	-99
2018	8786155	male	Unknown_x002F_Not_x0020_Reported	No	LAPS_x0020_COLCT_x0020_TTL_x0020_ABD_x0020_W_x002F_PRCTECT_x0020_ILEOANAL_x0020_ANASTOMSIS	44211	37.08	Inpatient	Not_x0020_transferred_x0020__x0028_admitted_x0020_from_x0020_home_x0029_	19	2018	2018	Home	General	General_x0020_Surgery	Yes	68	142	NO	No	No	Independent	No	No	No	No	No	No	No	No	No	No	No	No	No	SIRS	0	0	0	-99	-99	-99	-99	0	0	0	-99	-99	-99
2018	8788066	female	White	No	LAPS_x0020_COLCT_x0020_TTL_x0020_ABD_x0020_W_x002F_PRCTECT_x0020_ILEOANAL_x0020_ANASTOMSIS	44211	37.08	Inpatient	Not_x0020_transferred_x0020__x0028_admitted_x0020_from_x0020_home_x0029_	25	2018	2018	Home	General	General_x0020_Surgery	Yes	63	97	NO	No	No	Independent	No	No	No	No	No	No	No	No	No	No	No	No	No	None	5	5	5	-99	-99	-99	-99	5	5	5	-99	-99	5
2018	8826103	female	Black_x0020_or_x0020_African_x0020_American	No	COLCT_x0020_TTL_x0020_ABD_x0020_W_x002F_PRCTECT_x0020_ILEOANAL_x0020_ANAST_x0020__x0026__x0020_RSVR	44158	36.7	Inpatient	Not_x0020_transferred_x0020__x0028_admitted_x0020_from_x0020_home_x0029_	26	2018	2018	Home	General	General_x0020_Surgery	Yes	64	119	NO	No	No	Independent	No	No	No	No	No	No	No	Yes	No	No	No	No	No	None	0	0	0	45	45	45	45	45	45	45	-99	-99	-99
2018	8833772	female	White	No	PRCTECT_x0020_COMPL_x0020_CMBN_x0020_ABDOMINOPRNL_x0020_W_x002F_CLST	45110	30.76	Inpatient	Not_x0020_transferred_x0020__x0028_admitted_x0020_from_x0020_home_x0029_	66	2018	2018	Home	General	General_x0020_Surgery	Yes	64	192	NO	No	No	Independent	No	No	No	No	Yes	No	No	No	No	No	No	No	No	None	15	15	15	-99	-99	-99	-99	15	15	15	-99	-99	15
2018	8834152	male	Asian	No	LAPS_x0020_COLCT_x0020_TTL_x0020_ABD_x0020_W_x002F_PRCTECT_x0020_ILEOANAL_x0020_ANASTOMSIS	44211	37.08	Inpatient	Not_x0020_transferred_x0020__x0028_admitted_x0020_from_x0020_home_x0029_	35	2018	2018	Home	General	General_x0020_Surgery	Yes	67	182	NO	No	No	Independent	No	No	No	No	No	No	No	No	No	No	No	No	No	None	15	15	15	15	15	15	15	15	15	15	-99	-99	15
2018	8837154	male	Black_x0020_or_x0020_African_x0020_American	No	PRCTECT_x0020_CMBN_x0020_PULL-THRU_x0020_W_x002F_RSVR_x0020_W_x002F_NTRSTM	45119	33.48	Inpatient	Not_x0020_transferred_x0020__x0028_admitted_x0020_from_x0020_home_x0029_	34	2018	2018	Home	General	General_x0020_Surgery	Yes	74	200	NO	Yes	MODERATE_x0020_EXERTION	Independent	No	No	No	No	No	No	No	No	No	No	No	No	No	None	-99	-99	-99	-99	-99	-99	-99	-99	-99	-99	-99	-99	-99
2018	8842714	male	White	No	COLCT_x0020_TTL_x0020_ABD_x0020_W_x002F_PRCTECT_x0020_ILEOANAL_x0020_ANAST_x0020__x0026__x0020_RSVR	44158	36.7	Inpatient	Not_x0020_transferred_x0020__x0028_admitted_x0020_from_x0020_home_x0029_	28	2018	2018	Home	General	General_x0020_Surgery	Yes	71	200	NO	No	No	Independent	No	No	No	No	No	No	No	No	No	No	No	No	No	None	2	2	2	2	2	2	2	2	2	2	-99	-99	-99
2018	8846909	female	White	No	LAPS_x0020_COLCT_x0020_TTL_x0020_ABD_x0020_W_x002F_PRCTECT_x0020_ILEOANAL_x0020_ANASTOMSIS	44211	37.08	Inpatient	Not_x0020_transferred_x0020__x0028_admitted_x0020_from_x0020_home_x0029_	35	2018	2018	Home	General	General_x0020_Surgery	Yes	63	136	NO	No	No	Independent	No	No	No	No	No	No	No	No	No	No	No	No	No	None	23	23	23	-99	-99	-99	-99	23	23	23	-99	-99	-99
2018	8856531	female	White	No	LAPS_x0020_COLCT_x0020_TTL_x0020_ABD_x0020_W_x002F_PRCTECT_x0020_ILEOANAL_x0020_ANASTOMSIS	44211	37.08	Inpatient	Not_x0020_transferred_x0020__x0028_admitted_x0020_from_x0020_home_x0029_	20	2018	2018	Home	General	General_x0020_Surgery	No	67	190	NO	No	No	Independent	No	No	No	No	No	No	No	No	No	No	No	No	No	None	5	5	5	34	34	34	34	5	5	5	5	-99	5
2018	8868015	male	Asian	No	PRCTECT_x0020_COMPL_x0020_CMBN_x0020_ABDOMINOPRNL_x0020_W_x002F_CLST	45110	30.76	Inpatient	Not_x0020_transferred_x0020__x0028_admitted_x0020_from_x0020_home_x0029_	72	2018	2018	Home	General	General_x0020_Surgery	Yes	62	114	NO	No	No	Independent	No	No	No	No	Yes	No	No	No	No	No	No	Yes	No	None	7	7	7	7	7	7	7	7	7	7	-99	-99	-99
2018	8879961	male	White	No	LAPS_x0020_COLCT_x0020_TTL_x0020_ABD_x0020_W_x002F_PRCTECT_x0020_ILEOANAL_x0020_ANASTOMSIS	44211	37.08	Inpatient	Not_x0020_transferred_x0020__x0028_admitted_x0020_from_x0020_home_x0029_	65	2018	2018	Home	General	General_x0020_Surgery	Yes	69	165	NON-INSULIN	No	No	Independent	No	No	No	No	Yes	No	No	No	No	No	No	No	No	None	29	29	29	-99	-99	-99	-99	29	29	29	-99	-99	-99
2018	8882924	female	White	No	PRCTECT_x0020_COMPL_x0020_CMBN_x0020_ABDOMINOPRNL_x0020_W_x002F_CLST	45110	30.76	Inpatient	Not_x0020_transferred_x0020__x0028_admitted_x0020_from_x0020_home_x0029_	73	2018	2018	Expired	General	General_x0020_Surgery	No	61	137	INSULIN	No	No	Independent	No	No	No	No	No	No	Yes	No	No	No	No	No	No	SIRS	0	0	0	22	2	2	2	0	0	0	1	-99	0
2018	8888674	female	Black_x0020_or_x0020_African_x0020_American	No	LAPS_x0020_COLCT_x0020_TTL_x0020_ABD_x0020_W_x002F_PRCTECT_x0020_ILEOANAL_x0020_ANASTOMSIS	44211	37.08	Inpatient	Not_x0020_transferred_x0020__x0028_admitted_x0020_from_x0020_home_x0029_	43	2018	2018	Home	General	General_x0020_Surgery	Yes	61	140	NO	No	No	Independent	No	No	No	No	No	No	No	No	No	No	No	No	No	None	11	11	11	-99	-99	-99	-99	11	11	11	-99	-99	-99
2018	8895548	female	White	No	LAPS_x0020_PROCTECTOMY_x0020_COMBINED_x0020_PULL-THRU_x0020_W_x002F_RESERVOIR	45397	36.5	Inpatient	Not_x0020_transferred_x0020__x0028_admitted_x0020_from_x0020_home_x0029_	71	2018	2018	Home	General	General_x0020_Surgery	Yes	67	128	NO	No	No	Independent	No	No	No	No	No	No	No	No	No	No	No	No	No	None	14	14	14	-99	-99	-99	-99	14	14	14	6	-99	6
2018	8902369	male	Unknown_x002F_Not_x0020_Reported	No	LAPS_x0020_COLCT_x0020_TTL_x0020_ABD_x0020_W_x002F_PRCTECT_x0020_ILEOANAL_x0020_ANASTOMSIS	44211	37.08	Inpatient	Not_x0020_transferred_x0020__x0028_admitted_x0020_from_x0020_home_x0029_	32	2018	2018	Home	General	General_x0020_Surgery	Yes	67	146	NO	Yes	No	Independent	No	No	No	No	No	No	No	No	No	No	No	No	No	None	0	0	0	5	5	5	5	5	5	5	-99	-99	-99
2018	8916254	male	Unknown_x002F_Not_x0020_Reported	Unknown	COLCT_x0020_TTL_x0020_ABD_x0020_W_x002F_PRCTECT_x0020_ILEOANAL_x0020_ANAST_x0020__x0026__x0020_RSVR	44158	36.7	Inpatient	Not_x0020_transferred_x0020__x0028_admitted_x0020_from_x0020_home_x0029_	32	2018	2018	Home	General	General_x0020_Surgery	Yes	66	133	NO	No	No	Independent	No	No	No	No	No	No	No	No	No	No	No	No	No	None	1	1	1	7	7	7	7	1	1	1	-99	-99	-99
2018	8942828	female	Asian	No	LAPS_x0020_PROCTECTOMY_x0020_ABDOMINOPERINEAL_x0020_W_x002F_COLOSTOMY	45395	33	Inpatient	Not_x0020_transferred_x0020__x0028_admitted_x0020_from_x0020_home_x0029_	72	2018	2018	Home	General	General_x0020_Surgery	Yes	60	121	NON-INSULIN	No	No	Independent	No	No	No	No	Yes	No	No	No	No	No	No	No	No	None	6	6	6	-99	-99	-99	-99	6	6	6	6	-99	6
2018	8964322	female	White	Yes	PRCTECT_x0020_COMPL_x0020_CMBN_x0020_ABDOMINOPRNL_x0020_W_x002F_CLST	45110	30.76	Inpatient	Not_x0020_transferred_x0020__x0028_admitted_x0020_from_x0020_home_x0029_	55	2018	2018	Home	General	General_x0020_Surgery	Yes	63	150	NO	Yes	No	Independent	No	No	No	No	No	No	No	No	No	No	No	No	No	None	6	6	6	6	6	6	6	6	6	6	-99	-99	-99
2018	8973747	female	Asian	No	PRCTECT_x0020_PRTL_x0020_RESCJ_x0020_RECTUM_x0020_TABDL_x0020_APPR	45111	18.01	Inpatient	Not_x0020_transferred_x0020__x0028_admitted_x0020_from_x0020_home_x0029_	70	2018	2018	Home	General	General_x0020_Surgery	Yes	59	117	NO	No	No	Independent	No	No	No	No	No	No	No	No	No	No	No	No	No	None	4	4	4	4	4	4	4	4	4	4	4	-99	4
2018	8989399	female	Asian	No	LAPS_x0020_PROCTECTOMY_x0020_COMBINED_x0020_PULL-THRU_x0020_W_x002F_RESERVOIR	45397	36.5	Inpatient	Not_x0020_transferred_x0020__x0028_admitted_x0020_from_x0020_home_x0029_	58	2018	2018	Home	General	General_x0020_Surgery	Yes	62	110	NO	No	No	Independent	No	No	No	No	No	No	No	No	No	No	No	No	No	None	15	15	15	15	15	15	15	15	15	15	15	-99	15
2018	9017117	female	Unknown_x002F_Not_x0020_Reported	Unknown	PRCTECT_x0020_PRTL_x0020_RESCJ_x0020_RECTUM_x0020_TABDL_x0020_APPR	45111	18.01	Inpatient	Not_x0020_transferred_x0020__x0028_admitted_x0020_from_x0020_home_x0029_	47	2018	2018	Home	General	General_x0020_Surgery	Yes	69	207	NO	No	No	Independent	No	No	No	No	Yes	No	No	No	No	No	No	No	No	None	3	3	3	-99	-99	-99	-99	3	3	3	-99	-99	-99
2018	9029689	female	Black_x0020_or_x0020_African_x0020_American	No	LAPS_x0020_PROCTECTOMY_x0020_COMBINED_x0020_PULL-THRU_x0020_W_x002F_RESERVOIR	45397	36.5	Inpatient	Not_x0020_transferred_x0020__x0028_admitted_x0020_from_x0020_home_x0029_	47	2018	2018	Home	General	General_x0020_Surgery	Yes	63	303	NO	No	No	Independent	No	No	No	No	No	No	No	No	No	No	No	No	No	None	64	64	64	64	64	64	64	64	64	64	-99	-99	-99
2018	9065079	male	White	No	EXC_x0020_RCT_x0020_PROCIDENTIA_x0020_W_x002F_ANAST_x0020_PERINEAL_x0020_APPROACH	45130	18.5	Outpatient	Not_x0020_transferred_x0020__x0028_admitted_x0020_from_x0020_home_x0029_	52	2018	2018	Home	General	General_x0020_Surgery	Yes	74	297	NO	No	No	Independent	No	No	No	No	No	No	No	No	No	No	No	No	No	None	37	37	37	37	37	37	37	-99	-99	-99	-99	-99	-99
2018	9075572	female	Black_x0020_or_x0020_African_x0020_American	No	LAPS_x0020_COLCT_x0020_TTL_x0020_ABD_x0020_W_x002F_PRCTECT_x0020_ILEOANAL_x0020_ANASTOMSIS	44211	37.08	Inpatient	Not_x0020_transferred_x0020__x0028_admitted_x0020_from_x0020_home_x0029_	18	2018	2018	Home	General	General_x0020_Surgery	Yes	58	215	NO	No	No	Independent	No	No	No	No	No	No	No	No	No	No	No	No	No	None	24	24	24	24	24	24	24	24	24	24	24	-99	24
2018	9098685	female	White	No	PRCTECT_x0020_CMBN_x0020_ABDOMINOPRNL_x0020_PULL-THRU_x0020_PX	45112	33.18	Inpatient	Not_x0020_transferred_x0020__x0028_admitted_x0020_from_x0020_home_x0029_	58	2018	2018	Skilled_x0020_Care_x002C__x0020_Not_x0020_Home	General	General_x0020_Surgery	Yes	66	220	NO	No	No	Independent	No	No	No	No	Yes	No	No	No	No	No	No	No	No	None	7	7	7	7	7	7	7	7	7	7	7	-99	7
2018	9098822	male	Unknown_x002F_Not_x0020_Reported	Yes	LAPS_x0020_PROCTECTOMY_x0020_ABDOMINOPERINEAL_x0020_W_x002F_COLOSTOMY	45395	33	Inpatient	Not_x0020_transferred_x0020__x0028_admitted_x0020_from_x0020_home_x0029_	31	2018	2018	Home	General	General_x0020_Surgery	Yes	65	172	NO	No	No	Independent	No	No	No	No	No	No	No	Yes	No	No	No	No	No	None	7	7	7	7	7	7	7	7	7	7	7	-99	7
2018	9102964	male	White	No	LAPS_x0020_COLCT_x0020_TTL_x0020_ABD_x0020_W_x002F_PRCTECT_x0020_ILEOANAL_x0020_ANASTOMSIS	44211	37.08	Inpatient	Not_x0020_transferred_x0020__x0028_admitted_x0020_from_x0020_home_x0029_	21	2018	2018	Home	General	General_x0020_Surgery	Yes	70	134	NO	No	No	Independent	No	No	No	No	No	No	No	No	No	No	No	No	No	None	1	1	1	1	1	1	1	1	1	1	-99	-99	-99
2016	4906208	female	Unknown_x002F_Not_x0020_Reported	Yes	LAPS_x0020_PROCTECTOMY_x0020_ABDOMINOPERINEAL_x0020_W_x002F_COLOSTOMY	45395	33	Inpatient	Not_x0020_transferred_x0020__x0028_admitted_x0020_from_x0020_home_x0029_	64	2016	2016	Home	General	General_x0020_Surgery	Yes	64	233	NO	No	No	Independent	No	No	No	No	Yes	No	No	Yes	No	No	No	No	No	None	27	27	27	27	27	27	27	27	27	27	-99	-99	-99
2016	4906628	male	White	No	LAPS_x0020_PROCTECTOMY_x0020_ABDOMINOPERINEAL_x0020_W_x002F_COLOSTOMY	45395	33	Inpatient	Not_x0020_transferred_x0020__x0028_admitted_x0020_from_x0020_home_x0029_	71	2016	2016	Home	General	General_x0020_Surgery	Yes	72	223	NO	No	No	Independent	No	No	No	No	Yes	No	No	No	No	No	No	No	No	None	8	8	8	-99	-99	-99	-99	8	8	8	0	-99	0
2016	4913788	female	White	No	PRCTECT_x0020_CMBN_x0020_ABDOMINOPRNL_x0020_PULL-THRU_x0020_PX	45112	33.18	Inpatient	Not_x0020_transferred_x0020__x0028_admitted_x0020_from_x0020_home_x0029_	28	2016	2016	Home	General	General_x0020_Surgery	No	60	112	NO	No	No	Independent	No	No	No	No	No	No	No	No	No	No	No	No	No	None	0	0	0	-99	-99	-99	-99	0	0	0	1	1	1
2016	4921228	male	White	No	LAPS_x0020_COLECTOMY_x0020_ABDL_x0020_W_x002F_PROCTECTOMY_x0020_W_x002F_ILEOSTOMY	44212	34.58	Inpatient	Not_x0020_transferred_x0020__x0028_admitted_x0020_from_x0020_home_x0029_	60	2016	2016	Home	General	General_x0020_Surgery	Yes	72	165	NO	No	No	Independent	No	No	No	No	No	No	No	No	No	No	No	No	No	None	3	3	3	3	3	3	3	3	3	3	-99	-99	-99
2016	4928166	male	Asian	No	PELVIC_x0020_EXENTERATION_x0020_COLORECTAL_x0020_MALIGNANCY	45126	49.1	Inpatient	Not_x0020_transferred_x0020__x0028_admitted_x0020_from_x0020_home_x0029_	72	2015	2016	Expired	General	General_x0020_Surgery	No	64	145	NON-INSULIN	No	No	Independent	No	No	No	No	Yes	No	No	No	No	Yes	No	No	No	None	0	0	0	6	6	6	6	0	0	0	17	-99	17
2016	4928951	female	Asian	No	LAPS_x0020_PROCTECTOMY_x0020_ABDOMINOPERINEAL_x0020_W_x002F_COLOSTOMY	45395	33	Inpatient	Not_x0020_transferred_x0020__x0028_admitted_x0020_from_x0020_home_x0029_	61	2016	2016	Home	General	General_x0020_Surgery	Yes	60	154	INSULIN	No	No	Independent	No	No	No	No	No	No	No	No	No	No	No	No	No	None	0	8	8	63	63	63	63	8	8	8	-99	-99	-99
2016	4945797	female	White	No	PELVIC_x0020_EXENTERATION_x0020_COLORECTAL_x0020_MALIGNANCY	45126	49.1	Inpatient	Not_x0020_transferred_x0020__x0028_admitted_x0020_from_x0020_home_x0029_	73	2016	2016	Home	General	General_x0020_Surgery	Yes	63	164	NO	No	No	Independent	No	No	No	No	Yes	No	No	No	No	Yes	No	No	No	None	0	24	24	-99	-99	-99	-99	24	24	24	-99	-99	-99
2016	4945951	female	White	No	PELVIC_x0020_EXENTERATION_x0020_COLORECTAL_x0020_MALIGNANCY	45126	49.1	Inpatient	Not_x0020_transferred_x0020__x0028_admitted_x0020_from_x0020_home_x0029_	58	2016	2016	Home	General	General_x0020_Surgery	Yes	65	128	NO	No	No	Independent	No	No	No	No	No	No	No	Yes	No	No	Yes	No	No	None	0	37	37	-99	-99	-99	-99	37	37	37	-99	-99	-99
2016	4948682	male	White	No	PRCTECT_x0020_COMPL_x0020_CMBN_x0020_ABDOMINOPRNL_x0020_W_x002F_CLST	45110	30.76	Inpatient	Not_x0020_transferred_x0020__x0028_admitted_x0020_from_x0020_home_x0029_	59	2016	2016	Home	General	General_x0020_Surgery	Yes	68	246	NO	Yes	No	Independent	No	No	No	No	No	No	No	No	Yes	No	No	No	No	None	6	6	6	6	-99	-99	-99	6	6	6	-99	-99	-99
2016	4950293	male	White	No	PRCTECT_x0020_COMPL_x0020_CMBN_x0020_ABDOMINOPRNL_x0020_W_x002F_CLST	45110	30.76	Inpatient	Not_x0020_transferred_x0020__x0028_admitted_x0020_from_x0020_home_x0029_	84	2016	2016	Home	General	General_x0020_Surgery	Yes	68	214	NO	No	No	Independent	No	No	No	No	Yes	No	No	No	No	No	No	No	No	None	8	8	8	8	8	8	8	8	8	8	35	-99	35
2016	4950315	male	White	No	PRCTECT_x0020_COMPL_x0020_CMBN_x0020_ABDOMINOPRNL_x0020_W_x002F_CLST	45110	30.76	Inpatient	Not_x0020_transferred_x0020__x0028_admitted_x0020_from_x0020_home_x0029_	69	2016	2016	Skilled_x0020_Care_x002C__x0020_Not_x0020_Home	General	General_x0020_Surgery	Yes	68	175	NO	No	No	Partially_x0020_Dependent	No	No	No	No	Yes	No	No	No	No	No	No	No	No	None	0	0	0	0	0	0	0	0	0	0	-99	-99	-99
2016	4954875	male	White	No	PRCTECT_x0020_COMPL_x0020_CMBN_x0020_ABDOMINOPRNL_x0020_W_x002F_CLST	45110	30.76	Inpatient	Not_x0020_transferred_x0020__x0028_admitted_x0020_from_x0020_home_x0029_	54	2016	2016	Home	General	General_x0020_Surgery	Yes	71	181	NO	No	No	Independent	No	No	No	No	No	No	No	Yes	No	Yes	No	No	No	None	8	8	8	8	8	8	8	8	8	8	8	-99	8
2016	4956437	female	White	No	LAPS_x0020_PROCTECTOMY_x0020_ABDOMINOPERINEAL_x0020_W_x002F_COLOSTOMY	45395	33	Inpatient	From_x0020_acute_x0020_care_x0020_hospital_x0020_inpatient	54	2016	2016	Home	General	General_x0020_Surgery	Yes	63	139	NO	No	No	Independent	No	No	No	No	No	No	No	No	No	Yes	No	No	No	None	3	3	3	-99	-99	-99	-99	3	3	3	-99	-99	-99
2016	4957527	male	White	No	LAPS_x0020_PROCTECTOMY_x0020_ABDOMINOPERINEAL_x0020_W_x002F_COLOSTOMY	45395	33	Inpatient	Not_x0020_transferred_x0020__x0028_admitted_x0020_from_x0020_home_x0029_	44	2016	2016	Home	General	General_x0020_Surgery	Yes	71	229	NO	Yes	No	Independent	No	No	No	No	Yes	No	No	No	No	No	No	No	No	None	1	1	1	-99	-99	-99	-99	-99	1	-99	-99	-99	-99
2016	4958934	female	White	No	LAPS_x0020_PROCTECTOMY_x0020_ABDOMINOPERINEAL_x0020_W_x002F_COLOSTOMY	45395	33	Inpatient	Not_x0020_transferred_x0020__x0028_admitted_x0020_from_x0020_home_x0029_	66	2016	2016	Home	General	General_x0020_Surgery	Yes	65	202	NO	No	No	Independent	No	No	No	No	Yes	No	No	No	No	No	No	No	No	None	34	34	34	34	34	34	34	34	34	34	-99	-99	-99
2016	4962985	male	Black_x0020_or_x0020_African_x0020_American	No	PRCTECT_x0020_COMPL_x0020_CMBN_x0020_ABDOMINOPRNL_x0020_W_x002F_CLST	45110	30.76	Inpatient	Not_x0020_transferred_x0020__x0028_admitted_x0020_from_x0020_home_x0029_	69	2016	2016	Home	General	General_x0020_Surgery	Yes	70	166	NO	No	No	Independent	No	No	No	No	Yes	No	No	Yes	No	No	No	No	Yes	None	2	2	2	62	62	62	62	8	8	8	8	-99	8
2016	4964077	female	White	No	LAPS_x0020_PROCTECTOMY_x0020_ABDOMINOPERINEAL_x0020_W_x002F_COLOSTOMY	45395	33	Inpatient	Not_x0020_transferred_x0020__x0028_admitted_x0020_from_x0020_home_x0029_	45	2016	2016	Home	General	General_x0020_Surgery	Yes	66	209	NO	No	No	Independent	No	No	No	No	No	No	No	No	No	No	No	No	No	None	37	37	37	37	37	37	37	37	37	37	-99	-99	-99
2016	4971064	male	White	No	LAPS_x0020_PROCTECTOMY_x0020_COMBINED_x0020_PULL-THRU_x0020_W_x002F_RESERVOIR	45397	36.5	Inpatient	Not_x0020_transferred_x0020__x0028_admitted_x0020_from_x0020_home_x0029_	66	2016	2016	Home	General	General_x0020_Surgery	Yes	74	186	NO	Yes	No	Independent	No	Yes	No	No	No	No	No	No	No	No	No	No	No	None	86	86	86	86	86	86	86	86	86	86	-99	-99	-99
2016	4980512	female	Unknown_x002F_Not_x0020_Reported	Unknown	LAPS_x0020_PROCTECTOMY_x0020_ABDOMINOPERINEAL_x0020_W_x002F_COLOSTOMY	45395	33	Inpatient	Not_x0020_transferred_x0020__x0028_admitted_x0020_from_x0020_home_x0029_	82	2016	2016	Rehab	General	General_x0020_Surgery	No	61	121	NO	No	No	Independent	No	No	No	No	Yes	No	No	No	No	No	No	No	No	None	1	1	1	-99	10	10	10	1	1	1	2	-99	2
2016	4981028	male	White	No	LAPS_x0020_COLECTOMY_x0020_ABDL_x0020_W_x002F_PROCTECTOMY_x0020_W_x002F_ILEOSTOMY	44212	34.58	Inpatient	Not_x0020_transferred_x0020__x0028_admitted_x0020_from_x0020_home_x0029_	68	2016	2016	Home	General	General_x0020_Surgery	Yes	71	180	NO	No	No	Independent	No	No	No	No	No	No	No	No	No	No	No	No	No	None	0	0	0	7	7	7	7	0	0	0	-99	-99	-99
2016	4981560	female	Unknown_x002F_Not_x0020_Reported	Yes	PELVIC_x0020_EXENTERATION_x0020_COLORECTAL_x0020_MALIGNANCY	45126	49.1	Inpatient	Not_x0020_transferred_x0020__x0028_admitted_x0020_from_x0020_home_x0029_	60	2016	2016	Home	General	General_x0020_Surgery	Yes	60	99	NO	No	No	Independent	No	No	No	No	No	No	No	Yes	No	No	Yes	No	No	None	16	16	16	16	16	16	16	16	16	16	16	-99	16
2016	4982560	male	White	No	PRCTECT_x0020_COMPL_x0020_CMBN_x0020_ABDOMINOPRNL_x0020_W_x002F_CLST	45110	30.76	Inpatient	Not_x0020_transferred_x0020__x0028_admitted_x0020_from_x0020_home_x0029_	79	2016	2016	Skilled_x0020_Care_x002C__x0020_Not_x0020_Home	General	General_x0020_Surgery	Yes	69	219	NON-INSULIN	No	No	Independent	No	No	No	No	Yes	No	No	No	No	No	Yes	No	No	None	-99	-99	-99	-99	-99	-99	-99	1	1	1	-99	-99	-99
2016	4982966	female	White	No	LAPS_x0020_PROCTECTOMY_x0020_ABDOMINOPERINEAL_x0020_W_x002F_COLOSTOMY	45395	33	Inpatient	Not_x0020_transferred_x0020__x0028_admitted_x0020_from_x0020_home_x0029_	53	2016	2016	Home	General	General_x0020_Surgery	Yes	64	112	NO	Yes	No	Independent	No	No	No	No	No	No	No	Yes	No	No	No	No	No	None	35	35	35	35	35	35	35	0	0	0	35	-99	35
2016	4987302	male	White	No	LAPS_x0020_PROCTECTOMY_x0020_ABDOMINOPERINEAL_x0020_W_x002F_COLOSTOMY	45395	33	Inpatient	Not_x0020_transferred_x0020__x0028_admitted_x0020_from_x0020_home_x0029_	55	2016	2016	Home	General	General_x0020_Surgery	Yes	68	167	NO	Yes	No	Independent	No	No	No	No	Yes	No	No	No	No	No	No	No	No	None	3	3	3	3	3	3	3	3	3	3	3	-99	3
2016	4987412	male	White	No	LAPS_x0020_PROCTECTOMY_x0020_ABDOMINOPERINEAL_x0020_W_x002F_COLOSTOMY	45395	33	Inpatient	Not_x0020_transferred_x0020__x0028_admitted_x0020_from_x0020_home_x0029_	57	2016	2016	Home	General	General_x0020_Surgery	Yes	62	265	INSULIN	No	No	Independent	No	No	No	No	Yes	No	No	No	No	No	No	No	No	None	34	34	34	34	34	34	34	34	34	34	-99	-99	-99
2016	4987523	male	Unknown_x002F_Not_x0020_Reported	Unknown	PRCTECT_x0020_COMPL_x0020_CMBN_x0020_ABDOMINOPRNL_x0020_W_x002F_CLST	45110	30.76	Inpatient	Not_x0020_transferred_x0020__x0028_admitted_x0020_from_x0020_home_x0029_	71	2016	2016	Home	General	General_x0020_Surgery	No	65	172	NON-INSULIN	No	No	Independent	No	No	No	No	Yes	No	No	No	No	No	No	No	No	None	1	1	1	1	1	36	1	1	1	1	-99	-99	1
2016	4989098	female	White	No	PRCTECT_x0020_COMPL_x0020_W_x002F_STOT_x002F_TOT_x0020_COLCT_x0020_W_x002F_MLT_x0020_BXS	45121	29.08	Inpatient	Not_x0020_transferred_x0020__x0028_admitted_x0020_from_x0020_home_x0029_	45	2016	2016	Home	General	General_x0020_Surgery	Yes	62	157	NO	No	No	Independent	No	No	No	No	No	No	No	No	No	No	No	No	No	None	-99	-99	-99	-99	-99	-99	-99	0	0	0	-99	-99	43
2016	4989960	male	White	Yes	LAPS_x0020_PROCTECTOMY_x0020_ABDOMINOPERINEAL_x0020_W_x002F_COLOSTOMY	45395	33	Inpatient	Not_x0020_transferred_x0020__x0028_admitted_x0020_from_x0020_home_x0029_	39	2016	2016	Home	General	General_x0020_Surgery	Yes	64	218	NO	No	No	Independent	No	No	No	No	No	No	No	No	No	No	No	No	No	None	27	27	27	62	62	62	62	62	62	62	-99	-99	-99
2016	4991376	male	White	No	PRCTECT_x0020_COMPL_x0020_CMBN_x0020_ABDOMINOPRNL_x0020_W_x002F_CLST	45110	30.76	Inpatient	Not_x0020_transferred_x0020__x0028_admitted_x0020_from_x0020_home_x0029_	54	2016	2016	Home	General	General_x0020_Surgery	Yes	67	183	NO	No	No	Independent	No	No	No	No	No	No	No	No	No	Yes	No	No	No	None	-99	-99	-99	-99	-99	-99	-99	-99	-99	-99	-99	-99	-99
2016	4994070	male	White	No	PELVIC_x0020_EXENTERATION_x0020_COLORECTAL_x0020_MALIGNANCY	45126	49.1	Inpatient	Not_x0020_transferred_x0020__x0028_admitted_x0020_from_x0020_home_x0029_	78	2016	2016	Home	General	General_x0020_Surgery	No	69	196	NO	No	MODERATE_x0020_EXERTION	Independent	No	No	No	No	Yes	No	No	No	No	No	No	No	No	None	4	4	4	4	-99	-99	-99	4	4	4	-99	-99	-99
2016	4998635	male	Black_x0020_or_x0020_African_x0020_American	No	PRCTECT_x0020_COMPL_x0020_CMBN_x0020_ABDOMINOPRNL_x0020_W_x002F_CLST	45110	30.76	Inpatient	Not_x0020_transferred_x0020__x0028_admitted_x0020_from_x0020_home_x0029_	64	2016	2016	Skilled_x0020_Care_x002C__x0020_Not_x0020_Home	General	General_x0020_Surgery	No	64	242	NO	No	No	Independent	No	No	No	No	Yes	No	Yes	No	No	No	No	No	No	None	0	0	0	15	15	15	15	5	5	5	-99	-99	5
2016	5000139	male	Native_x0020_Hawaiian_x0020_or_x0020_Pacific_x0020_Islander	No	LAPS_x0020_PROCTECTOMY_x0020_ABDOMINOPERINEAL_x0020_W_x002F_COLOSTOMY	45395	33	Inpatient	Not_x0020_transferred_x0020__x0028_admitted_x0020_from_x0020_home_x0029_	85	2016	2016	Home	General	General_x0020_Surgery	Yes	60	132	NON-INSULIN	No	No	Independent	No	No	No	No	No	No	No	No	No	No	No	No	No	None	7	7	7	7	7	7	7	7	7	7	-99	-99	-99
2016	5000534	female	White	No	LAPS_x0020_PROCTECTOMY_x0020_ABDOMINOPERINEAL_x0020_W_x002F_COLOSTOMY	45395	33	Inpatient	Not_x0020_transferred_x0020__x0028_admitted_x0020_from_x0020_home_x0029_	68	2016	2016	Home	General	General_x0020_Surgery	Yes	68	190	NO	No	No	Independent	No	No	No	No	Yes	No	No	No	No	No	No	No	No	None	6	6	6	-99	-99	-99	-99	6	6	6	6	-99	6
2016	5002739	female	Unknown_x002F_Not_x0020_Reported	Unknown	COLCT_x0020_TTL_x0020_ABD_x0020_W_x002F_PRCTECT_x0020_ILEOANAL_x0020_ANAST_x0020__x0026__x0020_RSVR	44158	36.7	Inpatient	Not_x0020_transferred_x0020__x0028_admitted_x0020_from_x0020_home_x0029_	81	2016	2016	Home	General	General_x0020_Surgery	Yes	62	102	NO	No	No	Independent	No	No	No	No	Yes	No	No	No	No	No	No	No	No	None	4	25	4	-99	-99	-99	-99	1	1	1	25	-99	25
2016	5003067	female	White	No	PRCTECT_x0020_COMPL_x0020_CMBN_x0020_ABDOMINOPRNL_x0020_W_x002F_CLST	45110	30.76	Inpatient	Not_x0020_transferred_x0020__x0028_admitted_x0020_from_x0020_home_x0029_	52	2016	2016	Home	General	General_x0020_Surgery	Yes	61	148	NO	No	No	Independent	No	No	No	No	No	No	No	No	No	No	No	No	No	None	-99	-99	-99	-99	-99	-99	-99	23	23	23	-99	-99	-99
2016	5003140	female	White	Unknown	PRCTECT_x0020_CMBN_x0020_PULL-THRU_x0020_W_x002F_RSVR_x0020_W_x002F_NTRSTM	45119	33.48	Inpatient	Not_x0020_transferred_x0020__x0028_admitted_x0020_from_x0020_home_x0029_	65	2016	2016	Home	General	General_x0020_Surgery	Yes	64	117	NO	No	No	Independent	No	No	No	No	No	No	No	No	No	No	No	No	No	None	19	19	19	19	19	19	19	19	19	19	19	-99	19
2016	5004034	female	White	Yes	LAPS_x0020_PROCTECTOMY_x0020_ABDOMINOPERINEAL_x0020_W_x002F_COLOSTOMY	45395	33	Inpatient	Not_x0020_transferred_x0020__x0028_admitted_x0020_from_x0020_home_x0029_	62	2016	2016	Home	General	General_x0020_Surgery	Yes	62	173	NO	No	No	Independent	No	No	No	No	No	No	No	No	No	No	No	No	No	None	28	28	28	28	28	28	28	28	28	28	28	-99	28
2016	5004597	male	White	No	PRCTECT_x0020_COMPL_x0020_CMBN_x0020_ABDOMINOPRNL_x0020_W_x002F_CLST	45110	30.76	Inpatient	Not_x0020_transferred_x0020__x0028_admitted_x0020_from_x0020_home_x0029_	64	2016	2016	Home	General	General_x0020_Surgery	Yes	67	151	NO	No	No	Independent	No	No	No	No	No	No	No	No	No	No	Yes	No	No	None	8	8	8	8	8	8	8	8	8	8	-99	-99	8
2016	5008686	male	White	No	LAPS_x0020_COLCT_x0020_TTL_x0020_ABD_x0020_W_x002F_PRCTECT_x0020_ILEOANAL_x0020_ANASTOMSIS	44211	37.08	Inpatient	Not_x0020_transferred_x0020__x0028_admitted_x0020_from_x0020_home_x0029_	57	2016	2016	Home	General	General_x0020_Surgery	Yes	70	249	NO	Yes	No	Independent	No	No	No	No	No	No	No	No	No	No	No	No	No	None	9	9	9	9	9	9	9	9	9	9	9	-99	9
2016	5009664	female	White	Yes	COLECTOMY_x0020_TOT_x0020_ABD_x0020_W_x002F_PROCTECTOMY_x0020_ILEOANAL_x0020_ANAST	44157	35.7	Inpatient	Not_x0020_transferred_x0020__x0028_admitted_x0020_from_x0020_home_x0029_	55	2016	2016	Home	General	General_x0020_Surgery	Yes	63	180	NO	Yes	No	Independent	No	No	No	No	No	No	No	No	No	No	No	No	No	None	6	6	6	30	7	7	7	6	6	6	-99	-99	30
2016	5012723	female	White	No	PRCTECT_x0020_COMPL_x0020_CMBN_x0020_ABDOMINOPRNL_x0020_W_x002F_CLST	45110	30.76	Inpatient	Not_x0020_transferred_x0020__x0028_admitted_x0020_from_x0020_home_x0029_	78	2016	2016	Home	General	General_x0020_Surgery	Yes	61	208	NO	No	No	Independent	No	No	No	No	Yes	No	No	No	No	No	No	No	No	None	9	9	9	-99	-99	-99	-99	9	9	9	-99	-99	-99
2016	5013076	female	Unknown_x002F_Not_x0020_Reported	Unknown	PRCTECT_x0020_COMPL_x0020_CMBN_x0020_ABDOMINOPRNL_x0020_W_x002F_CLST	45110	30.76	Inpatient	Not_x0020_transferred_x0020__x0028_admitted_x0020_from_x0020_home_x0029_	66	2016	2016	Home	General	General_x0020_Surgery	Yes	62	167	NO	Yes	No	Independent	No	No	No	No	No	No	No	Yes	No	No	No	No	No	None	5	5	5	5	40	40	40	5	5	5	5	-99	5
2016	5013123	female	White	No	PRCTECT_x0020_PRTL_x0020_RESCJ_x0020_RECTUM_x0020_TABDL_x0020_APPR	45111	18.01	Inpatient	Not_x0020_transferred_x0020__x0028_admitted_x0020_from_x0020_home_x0029_	66	2016	2016	Home	General	General_x0020_Surgery	Yes	62	316	NON-INSULIN	No	No	Independent	No	No	No	No	Yes	No	No	No	No	No	No	No	No	None	0	0	0	0	51	-99	51	0	0	0	-99	-99	-99
2016	5013266	male	White	No	PRCTECT_x0020_COMPL_x0020_CMBN_x0020_ABDOMINOPRNL_x0020_W_x002F_CLST	45110	30.76	Inpatient	Nursing_x0020_home_x0020_-_x0020_Chronic_x0020_care_x0020_-_x0020_Intermediate_x0020_care	53	2016	2016	Skilled_x0020_Care_x002C__x0020_Not_x0020_Home	General	General_x0020_Surgery	Yes	68	162	NON-INSULIN	No	No	Independent	No	No	No	No	Yes	No	No	No	Yes	No	No	No	No	None	0	0	0	11	31	31	31	0	0	0	-99	-99	2
2016	5013563	female	White	No	PRCTECT_x0020_COMPL_x0020_CMBN_x0020_ABDOMINOPRNL_x0020_W_x002F_CLST	45110	30.76	Inpatient	Not_x0020_transferred_x0020__x0028_admitted_x0020_from_x0020_home_x0029_	67	2016	2016	Home	General	General_x0020_Surgery	Yes	67	201	NO	No	No	Independent	No	No	No	No	Yes	No	No	No	No	No	No	No	No	None	8	8	8	8	-99	-99	-99	8	8	8	-99	-99	8
2016	5015023	male	White	No	COLECTOMY_x0020_TOT_x0020_ABD_x0020_W_x002F_PROCTECTOMY_x0020_ILEOANAL_x0020_ANAST	44157	35.7	Inpatient	Not_x0020_transferred_x0020__x0028_admitted_x0020_from_x0020_home_x0029_	44	2015	2016	Home	General	General_x0020_Surgery	No	71	259	NO	No	No	Independent	No	No	No	Yes	Yes	No	No	No	No	No	No	Yes	Yes	None	0	0	0	3	3	3	3	0	0	0	-99	-99	-99
2016	5015218	female	Unknown_x002F_Not_x0020_Reported	Unknown	LAPS_x0020_COLECTOMY_x0020_ABDL_x0020_W_x002F_PROCTECTOMY_x0020_W_x002F_ILEOSTOMY	44212	34.58	Inpatient	Not_x0020_transferred_x0020__x0028_admitted_x0020_from_x0020_home_x0029_	85	2016	2016	Home	General	General_x0020_Surgery	Yes	63	128	NO	No	No	Independent	No	No	No	No	Yes	No	No	No	No	No	No	No	No	None	12	12	12	12	37	37	37	12	12	12	-99	-99	-99
2016	5015278	male	White	No	PRCTECT_x0020_COMPL_x0020_CMBN_x0020_ABDOMINOPRNL_x0020_W_x002F_CLST	45110	30.76	Inpatient	Not_x0020_transferred_x0020__x0028_admitted_x0020_from_x0020_home_x0029_	80	2016	2016	Skilled_x0020_Care_x002C__x0020_Not_x0020_Home	General	General_x0020_Surgery	No	69	237	NO	No	No	Independent	No	No	No	No	Yes	No	No	No	No	No	No	No	No	None	0	0	0	0	39	39	39	1	1	1	-99	-99	1
2016	5016070	male	White	No	PRCTECT_x0020_COMPL_x0020_CMBN_x0020_ABDOMINOPRNL_x0020_W_x002F_CLST	45110	30.76	Inpatient	Not_x0020_transferred_x0020__x0028_admitted_x0020_from_x0020_home_x0029_	75	2016	2016	Home	General	General_x0020_Surgery	Yes	65	144	NO	Yes	No	Independent	No	No	No	No	No	No	No	No	No	No	No	No	No	None	3	3	3	3	3	3	3	3	3	3	-99	-99	-99
2016	5018409	male	Black_x0020_or_x0020_African_x0020_American	No	PRCTECT_x0020_PRTL_x0020_RESCJ_x0020_RECTUM_x0020_TABDL_x0020_APPR	45111	18.01	Inpatient	From_x0020_acute_x0020_care_x0020_hospital_x0020_inpatient	66	2016	2016	Rehab	General	General_x0020_Surgery	No	69	146	NO	No	No	Independent	No	No	No	No	No	No	No	No	No	No	No	No	No	Sepsis	1	1	1	6	6	6	6	1	1	1	2	-99	2
2016	5018664	male	White	No	PRCTECT_x0020_COMPL_x0020_CMBN_x0020_ABDOMINOPRNL_x0020_W_x002F_CLST	45110	30.76	Inpatient	Not_x0020_transferred_x0020__x0028_admitted_x0020_from_x0020_home_x0029_	43	2016	2016	Home	General	General_x0020_Surgery	Yes	71	182	NO	Yes	No	Independent	No	No	No	No	No	No	No	No	No	No	No	No	No	None	30	30	30	-99	-99	-99	-99	30	30	30	-99	-99	-99
2016	5018742	male	Asian	No	PRCTECT_x0020_PRTL_x0020_RESCJ_x0020_RECTUM_x0020_TABDL_x0020_APPR	45111	18.01	Inpatient	Not_x0020_transferred_x0020__x0028_admitted_x0020_from_x0020_home_x0029_	57	2016	2016	Home	General	General_x0020_Surgery	Yes	66	150	NO	No	No	Independent	No	No	No	No	No	No	No	No	No	No	No	No	No	None	8	8	8	8	-99	-99	-99	0	0	0	-99	-99	-99
2016	5019979	male	White	No	PRCTECT_x0020_COMPL_x0020_CMBN_x0020_ABDOMINOPRNL_x0020_W_x002F_CLST	45110	30.76	Inpatient	From_x0020_acute_x0020_care_x0020_hospital_x0020_inpatient	49	2016	2016	Home	General	General_x0020_Surgery	No	68	203	NO	Yes	MODERATE_x0020_EXERTION	Independent	No	Yes	No	Yes	Yes	No	No	Yes	No	No	No	No	No	None	0	0	0	5	5	5	5	0	0	0	0	-99	0
2016	5019980	male	White	No	PRCTECT_x0020_COMPL_x0020_CMBN_x0020_ABDOMINOPRNL_x0020_W_x002F_CLST	45110	30.76	Inpatient	Not_x0020_transferred_x0020__x0028_admitted_x0020_from_x0020_home_x0029_	81	2016	2016	Home	General	General_x0020_Surgery	Yes	68	170	INSULIN	No	No	Independent	No	No	No	No	No	No	No	No	No	No	No	No	No	None	8	83	8	8	-99	-99	-99	83	83	83	-99	-99	-99
2016	5022649	male	White	No	EXC_x0020_RCT_x0020_TUM_x0020_PROCTOTOMY_x0020_TRANSSAC_x002F_TRANSCOCCYGEAL	45160	16.33	Inpatient	Not_x0020_transferred_x0020__x0028_admitted_x0020_from_x0020_home_x0029_	62	2016	2016	Home	General	General_x0020_Surgery	Yes	73	168	NO	No	No	Independent	No	No	No	No	No	No	No	No	No	No	No	No	No	None	-99	-99	41	6	-99	-99	-99	0	0	0	-99	-99	-99
2016	5024373	female	Black_x0020_or_x0020_African_x0020_American	No	PRCTECT_x0020_COMPL_x0020_CMBN_x0020_ABDOMINOPRNL_x0020_W_x002F_CLST	45110	30.76	Inpatient	Not_x0020_transferred_x0020__x0028_admitted_x0020_from_x0020_home_x0029_	57	2016	2016	Skilled_x0020_Care_x002C__x0020_Not_x0020_Home	General	General_x0020_Surgery	Yes	64	172	NO	Yes	No	Independent	No	No	No	No	Yes	No	No	No	No	No	No	No	No	None	4	4	4	-99	-99	-99	-99	4	4	4	-99	-99	-99
2016	5024658	male	White	No	PRCTECT_x0020_PRTL_x0020_RESCJ_x0020_RECTUM_x0020_TABDL_x0020_APPR	45111	18.01	Inpatient	Not_x0020_transferred_x0020__x0028_admitted_x0020_from_x0020_home_x0029_	68	2016	2016	Home	General	General_x0020_Surgery	Yes	69	185	NO	No	No	Independent	No	No	No	No	No	No	No	No	No	No	No	No	No	None	35	35	35	35	35	35	35	35	35	35	-99	-99	-99
2016	5024711	male	White	No	PRCTECT_x0020_CMBN_x0020_PULL-THRU_x0020_W_x002F_RSVR_x0020_W_x002F_NTRSTM	45119	33.48	Inpatient	Not_x0020_transferred_x0020__x0028_admitted_x0020_from_x0020_home_x0029_	47	2016	2016	Home	General	General_x0020_Surgery	Yes	72	171	NO	Yes	No	Independent	No	No	No	No	No	No	No	No	No	No	No	No	No	None	8	8	8	8	8	8	8	0	0	0	-99	-99	-99
2016	5025066	male	White	No	PRCTECT_x0020_COMPL_x0020_CMBN_x0020_ABDOMINOPRNL_x0020_W_x002F_CLST	45110	30.76	Inpatient	Not_x0020_transferred_x0020__x0028_admitted_x0020_from_x0020_home_x0029_	66	2016	2016	Skilled_x0020_Care_x002C__x0020_Not_x0020_Home	General	General_x0020_Surgery	Yes	72	251	INSULIN	No	No	Independent	No	No	No	No	Yes	No	No	No	No	No	No	No	No	None	-99	-99	-99	-99	-99	-99	-99	8	8	8	-99	-99	-99
2016	5025239	male	White	No	PRCTECT_x0020_COMPL_x0020_CMBN_x0020_ABDOMINOPRNL_x0020_W_x002F_CLST	45110	30.76	Inpatient	Not_x0020_transferred_x0020__x0028_admitted_x0020_from_x0020_home_x0029_	58	2016	2016	Home	General	General_x0020_Surgery	No	71	190	NO	No	No	Independent	No	No	No	No	No	No	No	No	No	No	No	No	No	None	9	0	0	8	10	10	10	0	0	0	-99	-99	8
2016	5026053	female	White	No	PRCTECT_x0020_COMPL_x0020_W_x002F_STOT_x002F_TOT_x0020_COLCT_x0020_W_x002F_MLT_x0020_BXS	45121	29.08	Inpatient	Not_x0020_transferred_x0020__x0028_admitted_x0020_from_x0020_home_x0029_	43	2015	2016	Home	General	General_x0020_Surgery	Yes	60	179	NO	No	No	Independent	No	No	No	No	No	No	No	No	No	No	No	No	No	None	4	4	4	4	4	4	4	4	4	4	-99	-99	-99
2016	5027464	female	Black_x0020_or_x0020_African_x0020_American	No	PRCTECT_x0020_CMBN_x0020_ABDOMINOPRNL_x0020_PULL-THRU_x0020_PX	45112	33.18	Inpatient	Not_x0020_transferred_x0020__x0028_admitted_x0020_from_x0020_home_x0029_	57	2016	2016	Home	General	General_x0020_Surgery	Yes	62	125	NO	Yes	No	Independent	No	No	No	No	No	No	No	No	No	No	No	No	No	None	3	3	3	31	31	31	31	3	3	3	-99	-99	-99
2016	5028190	male	White	No	LAPS_x0020_PROCTECTOMY_x0020_ABDOMINOPERINEAL_x0020_W_x002F_COLOSTOMY	45395	33	Inpatient	Not_x0020_transferred_x0020__x0028_admitted_x0020_from_x0020_home_x0029_	65	2016	2016	Home	General	General_x0020_Surgery	Yes	74	213	NON-INSULIN	Yes	No	Independent	No	No	No	No	No	No	No	No	No	No	No	No	No	None	33	33	33	-99	-99	-99	-99	33	33	33	-99	-99	-99
2016	5028619	male	White	No	LAPS_x0020_PROCTECTOMY_x0020_ABDOMINOPERINEAL_x0020_W_x002F_COLOSTOMY	45395	33	Inpatient	Not_x0020_transferred_x0020__x0028_admitted_x0020_from_x0020_home_x0029_	85	2016	2016	Home	General	General_x0020_Surgery	Yes	69	164	NO	No	No	Independent	No	No	No	No	Yes	No	No	No	No	No	No	No	No	None	17	17	17	18	18	18	18	0	0	0	18	18	18
2016	5028767	male	Black_x0020_or_x0020_African_x0020_American	No	PRCTECT_x0020_COMPL_x0020_CMBN_x0020_ABDOMINOPRNL_x0020_W_x002F_CLST	45110	30.76	Inpatient	Not_x0020_transferred_x0020__x0028_admitted_x0020_from_x0020_home_x0029_	55	2016	2016	Home	General	General_x0020_Surgery	Yes	64	113	NO	No	No	Independent	No	No	No	No	Yes	No	Yes	No	No	Yes	No	No	No	None	0	0	0	89	-99	-99	-99	0	0	0	0	-99	0
2016	5028908	male	White	Yes	LAPS_x0020_COLECTOMY_x0020_ABDL_x0020_W_x002F_PROCTECTOMY_x0020_W_x002F_ILEOSTOMY	44212	34.58	Inpatient	Not_x0020_transferred_x0020__x0028_admitted_x0020_from_x0020_home_x0029_	54	2016	2016	Home	General	General_x0020_Surgery	Yes	72	218	NO	No	No	Independent	No	No	No	No	No	No	No	No	No	No	No	No	No	None	2	2	2	9	2	2	2	2	2	2	-99	-99	2
2016	5029332	male	White	No	PRCTECT_x0020_COMPL_x0020_CMBN_x0020_ABDOMINOPRNL_x0020_W_x002F_CLST	45110	30.76	Inpatient	Not_x0020_transferred_x0020__x0028_admitted_x0020_from_x0020_home_x0029_	49	2016	2016	Home	General	General_x0020_Surgery	Yes	65	128	NO	Yes	No	Independent	No	No	No	No	No	No	No	No	No	No	No	No	No	None	5	5	5	5	5	5	5	5	5	5	-99	-99	-99
2016	5029670	female	White	No	PRCTECT_x0020_COMPL_x0020_CMBN_x0020_ABDOMINOPRNL_x0020_W_x002F_CLST	45110	30.76	Inpatient	Not_x0020_transferred_x0020__x0028_admitted_x0020_from_x0020_home_x0029_	74	2016	2016	Home	General	General_x0020_Surgery	Yes	66	117	NO	No	No	Independent	No	No	No	No	No	No	No	No	No	No	Yes	No	No	None	8	8	8	8	8	8	8	9	9	9	-99	-99	-99
2016	5030870	female	White	No	COLECTOMY_x0020_TOT_x0020_ABDL_x0020_W_x002F_PROCTECTOMY_x0020_W_x002F_ILEOSTOMY	44155	34.42	Inpatient	Not_x0020_transferred_x0020__x0028_admitted_x0020_from_x0020_home_x0029_	51	2016	2016	Home	General	General_x0020_Surgery	Yes	62	141	NO	Yes	No	Independent	No	No	No	No	No	No	No	No	No	No	No	No	No	None	-99	-99	20	-99	-99	-99	-99	17	17	17	-99	-99	-99
2016	5031194	female	White	No	LAPS_x0020_COLCT_x0020_TTL_x0020_ABD_x0020_W_x002F_PRCTECT_x0020_ILEOANAL_x0020_ANASTOMSIS	44211	37.08	Inpatient	Not_x0020_transferred_x0020__x0028_admitted_x0020_from_x0020_home_x0029_	54	2016	2016	Home	General	General_x0020_Surgery	Yes	66	170	NO	No	No	Independent	No	No	No	No	No	No	No	No	No	No	No	No	No	None	0	0	0	-99	-99	-99	-99	0	0	0	-99	-99	-99
2016	5032737	female	White	No	LAPS_x0020_PROCTECTOMY_x0020_ABDOMINOPERINEAL_x0020_W_x002F_COLOSTOMY	45395	33	Inpatient	Not_x0020_transferred_x0020__x0028_admitted_x0020_from_x0020_home_x0029_	72	2016	2016	Home	General	General_x0020_Surgery	Yes	61	204	NON-INSULIN	No	No	Independent	No	No	No	No	Yes	No	No	No	No	No	No	No	No	None	-99	-99	-99	-99	-99	-99	-99	-99	-99	-99	-99	-99	-99
2016	5033028	male	White	No	LAPS_x0020_PROCTECTOMY_x0020_ABDOMINOPERINEAL_x0020_W_x002F_COLOSTOMY	45395	33	Inpatient	Not_x0020_transferred_x0020__x0028_admitted_x0020_from_x0020_home_x0029_	63	2016	2016	Home	General	General_x0020_Surgery	Yes	67	176	NO	Yes	No	Independent	No	No	No	No	No	No	No	No	No	No	No	No	No	None	26	26	26	26	26	26	26	26	26	26	-99	-99	-99
2016	5033525	male	White	No	LAPS_x0020_COLECTOMY_x0020_ABDL_x0020_W_x002F_PROCTECTOMY_x0020_W_x002F_ILEOSTOMY	44212	34.58	Inpatient	Not_x0020_transferred_x0020__x0028_admitted_x0020_from_x0020_home_x0029_	58	2016	2016	Home	General	General_x0020_Surgery	Yes	73	178	NO	Yes	No	Independent	No	No	No	No	Yes	No	No	No	No	No	No	No	No	None	0	2	2	-99	-99	-99	-99	2	2	2	-99	-99	-99
2016	5035919	male	White	No	LAPS_x0020_PROCTECTOMY_x0020_ABDOMINOPERINEAL_x0020_W_x002F_COLOSTOMY	45395	33	Inpatient	Not_x0020_transferred_x0020__x0028_admitted_x0020_from_x0020_home_x0029_	38	2016	2016	Home	General	General_x0020_Surgery	Yes	66	180	NO	Yes	No	Independent	No	No	No	No	No	No	No	No	No	No	No	No	No	None	8	8	8	8	8	8	8	8	8	8	-99	-99	-99
2016	5036084	female	White	No	PELVIC_x0020_EXENTERATION_x0020_COLORECTAL_x0020_MALIGNANCY	45126	49.1	Inpatient	Not_x0020_transferred_x0020__x0028_admitted_x0020_from_x0020_home_x0029_	61	2016	2016	Home	General	General_x0020_Surgery	Yes	61	120	NO	No	No	Independent	No	No	No	No	Yes	No	No	Yes	No	No	No	No	No	None	8	8	8	8	8	8	8	8	8	8	-99	-99	8
2016	5036590	male	White	Yes	LAPS_x0020_PROCTECTOMY_x0020_ABDOMINOPERINEAL_x0020_W_x002F_COLOSTOMY	45395	33	Inpatient	Not_x0020_transferred_x0020__x0028_admitted_x0020_from_x0020_home_x0029_	55	2016	2016	Home	General	General_x0020_Surgery	Yes	73	223	NON-INSULIN	No	No	Independent	No	No	No	No	Yes	No	No	No	No	No	No	No	No	None	7	7	7	7	7	7	7	7	7	7	-99	-99	-99
2016	5037693	male	Unknown_x002F_Not_x0020_Reported	Unknown	PRCTECT_x0020_PRTL_x0020_RESCJ_x0020_RECTUM_x0020_TABDL_x0020_APPR	45111	18.01	Inpatient	Not_x0020_transferred_x0020__x0028_admitted_x0020_from_x0020_home_x0029_	68	2016	2016	Home	General	General_x0020_Surgery	No	64	216	NON-INSULIN	No	MODERATE_x0020_EXERTION	Independent	No	No	No	No	Yes	No	No	No	No	No	No	No	No	None	27	27	27	27	-99	-99	-99	27	27	27	27	-99	27
2016	5037750	male	White	No	LAPS_x0020_PROCTECTOMY_x0020_ABDOMINOPERINEAL_x0020_W_x002F_COLOSTOMY	45395	33	Inpatient	Not_x0020_transferred_x0020__x0028_admitted_x0020_from_x0020_home_x0029_	64	2016	2016	Home	General	General_x0020_Surgery	Yes	70	235	NO	No	No	Independent	No	No	No	No	No	No	No	No	No	No	No	No	No	None	-99	-99	-99	-99	-99	-99	-99	-99	-99	-99	-99	-99	-99
2016	5038402	male	Unknown_x002F_Not_x0020_Reported	Yes	PRCTECT_x0020_COMPL_x0020_CMBN_x0020_ABDOMINOPRNL_x0020_W_x002F_CLST	45110	30.76	Inpatient	Not_x0020_transferred_x0020__x0028_admitted_x0020_from_x0020_home_x0029_	56	2016	2016	Home	General	General_x0020_Surgery	Yes	71	174	NO	No	No	Independent	No	No	No	No	Yes	No	No	No	No	No	No	No	No	None	13	13	13	-99	-99	-99	-99	7	7	7	7	-99	7
2016	5038669	male	White	No	PRCTECT_x0020_COMPL_x0020_CMBN_x0020_ABDOMINOPRNL_x0020_W_x002F_CLST	45110	30.76	Inpatient	Not_x0020_transferred_x0020__x0028_admitted_x0020_from_x0020_home_x0029_	65	2016	2016	Home	General	General_x0020_Surgery	Yes	66	156	NO	No	No	Independent	No	No	No	No	No	No	No	Yes	No	No	No	No	No	None	-99	-99	-99	-99	-99	-99	-99	-99	-99	-99	-99	-99	-99
2016	5040332	male	Asian	No	PRCTECT_x0020_COMPL_x0020_CMBN_x0020_ABDOMINOPRNL_x0020_W_x002F_CLST	45110	30.76	Inpatient	Not_x0020_transferred_x0020__x0028_admitted_x0020_from_x0020_home_x0029_	60	2016	2016	Home	General	General_x0020_Surgery	Yes	69	172	NO	No	No	Independent	No	No	No	No	No	No	No	No	No	No	No	No	No	None	6	6	6	6	6	6	6	6	6	6	6	-99	6
2016	5040617	male	White	No	LAPS_x0020_PROCTECTOMY_x0020_ABDOMINOPERINEAL_x0020_W_x002F_COLOSTOMY	45395	33	Inpatient	Not_x0020_transferred_x0020__x0028_admitted_x0020_from_x0020_home_x0029_	78	2016	2016	Home	General	General_x0020_Surgery	Yes	64	160	NO	No	No	Independent	No	No	No	No	Yes	No	No	No	No	No	No	No	No	None	23	23	23	23	23	23	23	23	23	23	-99	-99	-99
2016	5043213	male	White	No	PRCTECT_x0020_COMPL_x0020_CMBN_x0020_ABDOMINOPRNL_x0020_W_x002F_CLST	45110	30.76	Inpatient	Not_x0020_transferred_x0020__x0028_admitted_x0020_from_x0020_home_x0029_	66	2016	2016	Home	General	General_x0020_Surgery	Yes	71	162	NO	No	No	Independent	No	No	No	No	No	No	No	No	No	No	No	No	No	None	-99	-99	16	-99	-99	-99	-99	16	16	16	-99	-99	-99
2016	5043610	male	White	No	LAPS_x0020_PROCTECTOMY_x0020_ABDOMINOPERINEAL_x0020_W_x002F_COLOSTOMY	45395	33	Inpatient	Not_x0020_transferred_x0020__x0028_admitted_x0020_from_x0020_home_x0029_	76	2016	2016	Home	General	General_x0020_Surgery	Yes	66	155	NO	No	No	Independent	No	No	No	No	No	No	No	No	No	No	No	No	No	None	5	5	5	5	5	5	5	5	5	5	-99	-99	-99
2016	5044595	female	White	Yes	LAPS_x0020_PROCTECTOMY_x0020_ABDOMINOPERINEAL_x0020_W_x002F_COLOSTOMY	45395	33	Inpatient	Not_x0020_transferred_x0020__x0028_admitted_x0020_from_x0020_home_x0029_	61	2016	2016	Home	General	General_x0020_Surgery	Yes	63	198	NO	No	No	Independent	No	No	No	No	Yes	No	No	No	No	No	No	No	No	None	-99	-99	66	-99	66	66	66	66	66	66	66	-99	66
2016	5044905	female	Unknown_x002F_Not_x0020_Reported	Unknown	LAPS_x0020_PROCTECTOMY_x0020_COMBINED_x0020_PULL-THRU_x0020_W_x002F_RESERVOIR	45397	36.5	Inpatient	Not_x0020_transferred_x0020__x0028_admitted_x0020_from_x0020_home_x0029_	70	2016	2016	Home	General	General_x0020_Surgery	Yes	59	93	NO	No	No	Independent	No	No	No	No	No	No	No	No	No	No	No	No	No	None	5	25	5	-99	-99	-99	-99	5	5	5	-99	-99	18
2016	5045763	male	White	No	LAPS_x0020_PROCTECTOMY_x0020_ABDOMINOPERINEAL_x0020_W_x002F_COLOSTOMY	45395	33	Inpatient	Not_x0020_transferred_x0020__x0028_admitted_x0020_from_x0020_home_x0029_	60	2016	2016	Home	General	General_x0020_Surgery	Yes	71	223	NO	No	No	Independent	No	No	No	No	No	No	No	No	No	No	No	No	No	None	0	77	77	32	32	32	32	77	77	77	-99	-99	-99
2016	5045803	male	Black_x0020_or_x0020_African_x0020_American	Unknown	PRCTECT_x0020_COMPL_x0020_CMBN_x0020_ABDOMINOPRNL_x0020_W_x002F_CLST	45110	30.76	Inpatient	Not_x0020_transferred_x0020__x0028_admitted_x0020_from_x0020_home_x0029_	62	2016	2016	Home	General	General_x0020_Surgery	Yes	71	205	NON-INSULIN	Yes	No	Independent	No	No	No	No	No	No	No	No	No	No	No	No	No	None	17	17	17	17	17	17	17	17	17	17	17	-99	17
2016	5047607	female	White	No	LAPS_x0020_PROCTECTOMY_x0020_ABDOMINOPERINEAL_x0020_W_x002F_COLOSTOMY	45395	33	Inpatient	Not_x0020_transferred_x0020__x0028_admitted_x0020_from_x0020_home_x0029_	58	2016	2016	Home	General	General_x0020_Surgery	Yes	61	146	NO	No	AT_x0020_REST	Independent	No	No	No	No	No	No	No	No	No	No	No	No	No	None	15	15	15	15	15	15	15	15	15	15	-99	-99	-99
2016	5049250	male	Unknown_x002F_Not_x0020_Reported	Unknown	LAPS_x0020_PROCTECTOMY_x0020_COMBINED_x0020_PULL-THRU_x0020_W_x002F_RESERVOIR	45397	36.5	Inpatient	Not_x0020_transferred_x0020__x0028_admitted_x0020_from_x0020_home_x0029_	74	2016	2016	Home	General	General_x0020_Surgery	Yes	66	150	NON-INSULIN	No	No	Independent	No	No	No	No	No	No	No	No	No	No	No	No	No	None	35	35	35	50	50	50	50	35	35	35	62	-99	62
2016	5049331	male	White	No	PRCTECT_x0020_CMBN_x0020_ABDOMINOPRNL_x0020_PULL-THRU_x0020_PX	45112	33.18	Inpatient	Not_x0020_transferred_x0020__x0028_admitted_x0020_from_x0020_home_x0029_	44	2016	2016	Home	General	General_x0020_Surgery	Yes	71	140	NO	No	No	Independent	No	No	No	No	No	No	No	No	No	No	No	No	No	None	56	56	56	56	56	56	56	56	56	56	-99	-99	-99
2016	5049734	female	White	No	LAPS_x0020_PROCTECTOMY_x0020_ABDOMINOPERINEAL_x0020_W_x002F_COLOSTOMY	45395	33	Inpatient	Not_x0020_transferred_x0020__x0028_admitted_x0020_from_x0020_home_x0029_	59	2016	2016	Home	General	General_x0020_Surgery	Yes	65	140	NO	No	No	Independent	No	No	No	No	No	No	No	No	No	No	Yes	No	No	None	17	17	17	-99	-99	-99	-99	17	17	17	-99	-99	-99
2016	5051596	female	Black_x0020_or_x0020_African_x0020_American	Unknown	PRCTECT_x0020_PRTL_x0020_RESCJ_x0020_RECTUM_x0020_TABDL_x0020_APPR	45111	18.01	Inpatient	Not_x0020_transferred_x0020__x0028_admitted_x0020_from_x0020_home_x0029_	58	2016	2016	Home	General	General_x0020_Surgery	Yes	62	116	NO	Yes	No	Independent	No	No	No	No	Yes	No	No	No	No	No	No	No	No	None	60	60	60	60	-99	-99	-99	7	7	7	86	-99	86
2016	5051669	male	White	No	LAPS_x0020_COLECTOMY_x0020_ABDL_x0020_W_x002F_PROCTECTOMY_x0020_W_x002F_ILEOSTOMY	44212	34.58	Inpatient	Not_x0020_transferred_x0020__x0028_admitted_x0020_from_x0020_home_x0029_	49	2016	2016	Home	General	General_x0020_Surgery	Yes	71	192	NO	No	No	Independent	No	No	No	No	No	No	No	No	No	No	No	No	No	None	8	8	8	-99	-99	-99	-99	8	8	8	-99	-99	-99
2016	5052225	male	White	No	PRCTECT_x0020_PRTL_x0020_RESCJ_x0020_RECTUM_x0020_TABDL_x0020_APPR	45111	18.01	Inpatient	Not_x0020_transferred_x0020__x0028_admitted_x0020_from_x0020_home_x0029_	64	2016	2016	Home	General	General_x0020_Surgery	Yes	68	282	NON-INSULIN	No	No	Independent	No	No	No	No	Yes	No	No	No	No	No	No	No	No	None	4	4	4	39	39	39	39	4	4	4	-99	-99	-99
2016	5052229	male	Unknown_x002F_Not_x0020_Reported	Yes	LAPS_x0020_PROCTECTOMY_x0020_ABDOMINOPERINEAL_x0020_W_x002F_COLOSTOMY	45395	33	Inpatient	Not_x0020_transferred_x0020__x0028_admitted_x0020_from_x0020_home_x0029_	79	2016	2016	Rehab	General	General_x0020_Surgery	Yes	65	123	NO	No	No	Totally_x0020_Dependent	No	Yes	No	No	Yes	No	No	No	No	No	No	No	No	None	0	0	0	20	20	20	20	0	0	0	0	-99	0
2016	5053325	male	White	No	PELVIC_x0020_EXENTERATION_x0020_COLORECTAL_x0020_MALIGNANCY	45126	49.1	Inpatient	Not_x0020_transferred_x0020__x0028_admitted_x0020_from_x0020_home_x0029_	73	2016	2016	Rehab	General	General_x0020_Surgery	Yes	66	134	NO	Yes	No	Independent	No	No	No	No	Yes	No	No	Yes	No	No	No	No	No	None	30	30	30	-99	-99	-99	-99	30	30	30	30	-99	30
2016	5053857	male	White	Yes	LAPS_x0020_PROCTECTOMY_x0020_COMBINED_x0020_PULL-THRU_x0020_W_x002F_RESERVOIR	45397	36.5	Inpatient	Not_x0020_transferred_x0020__x0028_admitted_x0020_from_x0020_home_x0029_	66	2016	2016	Home	General	General_x0020_Surgery	Yes	60	117	NO	Yes	No	Independent	No	No	No	No	Yes	No	No	No	No	No	Yes	No	No	None	7	7	7	-99	-99	-99	-99	7	7	7	7	-99	7
2016	5054094	male	White	No	LAPS_x0020_PROCTECTOMY_x0020_ABDOMINOPERINEAL_x0020_W_x002F_COLOSTOMY	45395	33	Inpatient	Not_x0020_transferred_x0020__x0028_admitted_x0020_from_x0020_home_x0029_	68	2016	2016	Home	General	General_x0020_Surgery	Yes	67	190	NO	Yes	No	Independent	No	No	No	No	No	No	No	Yes	No	No	Yes	No	No	None	0	0	0	0	0	0	0	0	0	0	-99	-99	0
2016	5055765	female	White	No	PRCTECT_x0020_COMPL_x0020_CMBN_x0020_ABDOMINOPRNL_x0020_W_x002F_CLST	45110	30.76	Inpatient	Not_x0020_transferred_x0020__x0028_admitted_x0020_from_x0020_home_x0029_	76	2016	2016	Home	General	General_x0020_Surgery	No	59	103	NO	No	No	Independent	No	No	No	No	Yes	No	No	No	No	No	No	No	No	None	0	0	0	0	22	-99	22	0	0	0	-99	-99	1
2016	5057291	male	White	No	PRCTECT_x0020_PRTL_x0020_RESCJ_x0020_RECTUM_x0020_TABDL_x0020_APPR	45111	18.01	Inpatient	Not_x0020_transferred_x0020__x0028_admitted_x0020_from_x0020_home_x0029_	57	2016	2016	Home	General	General_x0020_Surgery	Yes	70	168	NO	No	No	Independent	No	No	No	No	Yes	No	No	Yes	No	No	No	No	No	None	1	1	1	32	32	32	32	1	1	1	-99	-99	-99
2016	5057671	female	White	No	PRCTECT_x0020_PRTL_x0020_RESCJ_x0020_RECTUM_x0020_TABDL_x0020_APPR	45111	18.01	Inpatient	Not_x0020_transferred_x0020__x0028_admitted_x0020_from_x0020_home_x0029_	43	2016	2016	Home	General	General_x0020_Surgery	Yes	67	212	NO	No	No	Independent	No	No	No	No	No	No	No	No	No	No	No	No	No	None	5	5	5	5	5	5	5	5	5	5	5	-99	5
2016	5059061	female	Black_x0020_or_x0020_African_x0020_American	No	PRCTECT_x0020_PRTL_x0020_RESCJ_x0020_RECTUM_x0020_TABDL_x0020_APPR	45111	18.01	Inpatient	Not_x0020_transferred_x0020__x0028_admitted_x0020_from_x0020_home_x0029_	67	2016	2016	Home	General	General_x0020_Surgery	Yes	60	144	NO	No	No	Independent	No	No	No	No	Yes	No	No	No	No	No	No	No	No	None	0	0	0	-99	-99	-99	-99	-99	-99	-99	-99	-99	-99
2016	5059378	female	White	No	PRCTECT_x0020_PRTL_x0020_RESCJ_x0020_RECTUM_x0020_TABDL_x0020_APPR	45111	18.01	Inpatient	Not_x0020_transferred_x0020__x0028_admitted_x0020_from_x0020_home_x0029_	61	2016	2016	Home	General	General_x0020_Surgery	Yes	65	192	NON-INSULIN	No	No	Independent	No	Yes	No	No	No	No	No	No	No	No	No	Yes	No	None	5	5	5	55	55	55	55	5	5	5	-99	-99	55
2016	5059390	male	White	No	PRCTECT_x0020_PRTL_x0020_W_x002F_ANAST_x0020_TRANSSAC_x0020_APPR_x0020_ONLY	45116	27.72	Inpatient	Not_x0020_transferred_x0020__x0028_admitted_x0020_from_x0020_home_x0029_	50	2016	2016	Home	General	General_x0020_Surgery	Yes	69	140	NO	No	No	Independent	No	No	No	No	No	No	No	No	No	Yes	No	No	No	None	5	5	5	5	5	5	5	5	5	5	-99	-99	-99
2016	5059761	male	White	No	PRCTECT_x0020_CMBN_x0020_PULL-THRU_x0020_W_x002F_RSVR_x0020_W_x002F_NTRSTM	45119	33.48	Inpatient	Not_x0020_transferred_x0020__x0028_admitted_x0020_from_x0020_home_x0029_	60	2016	2016	Home	General	General_x0020_Surgery	Yes	70	237	NO	No	No	Independent	No	No	No	No	Yes	No	No	No	No	No	No	No	No	None	6	6	6	6	6	6	6	6	6	6	-99	-99	-99
2016	5060484	male	White	No	LAPS_x0020_PROCTECTOMY_x0020_ABDOMINOPERINEAL_x0020_W_x002F_COLOSTOMY	45395	33	Inpatient	Not_x0020_transferred_x0020__x0028_admitted_x0020_from_x0020_home_x0029_	65	2016	2016	Home	General	General_x0020_Surgery	Yes	69	202	NO	Yes	No	Independent	No	No	No	No	Yes	No	No	No	No	No	No	No	No	None	15	15	15	15	15	15	15	15	15	15	-99	-99	-99
2016	5062117	male	Unknown_x002F_Not_x0020_Reported	Unknown	PRCTECT_x0020_COMPL_x0020_CMBN_x0020_ABDOMINOPRNL_x0020_W_x002F_CLST	45110	30.76	Inpatient	Not_x0020_transferred_x0020__x0028_admitted_x0020_from_x0020_home_x0029_	82	2016	2016	Home	General	General_x0020_Surgery	Yes	69	218	NO	No	No	Independent	No	No	No	No	Yes	No	No	No	No	No	No	No	No	None	1	1	1	1	-99	-99	-99	1	1	1	-99	-99	1
2016	5062459	female	White	No	PRCTECT_x0020_CMBN_x0020_ABDOMINOPRNL_x0020_PULL-THRU_x0020_PX	45112	33.18	Inpatient	Not_x0020_transferred_x0020__x0028_admitted_x0020_from_x0020_home_x0029_	52	2016	2016	Home	General	General_x0020_Surgery	Yes	62	179	INSULIN	No	No	Independent	No	No	No	No	No	No	No	No	No	No	No	No	No	None	8	8	8	8	79	87	79	8	8	8	-99	-99	-99
2016	5064185	male	White	No	PRCTECT_x0020_COMPL_x0020_CMBN_x0020_ABDOMINOPRNL_x0020_W_x002F_CLST	45110	30.76	Inpatient	Not_x0020_transferred_x0020__x0028_admitted_x0020_from_x0020_home_x0029_	78	2016	2016	Skilled_x0020_Care_x002C__x0020_Not_x0020_Home	General	General_x0020_Surgery	Yes	72	178	NO	No	MODERATE_x0020_EXERTION	Independent	No	Yes	No	No	Yes	No	No	No	No	No	No	No	No	None	5	5	5	17	17	17	17	5	5	5	-99	-99	-99
2016	5065486	male	Unknown_x002F_Not_x0020_Reported	Unknown	PRCTECT_x0020_COMPL_x0020_CMBN_x0020_ABDOMINOPRNL_x0020_W_x002F_CLST	45110	30.76	Inpatient	Not_x0020_transferred_x0020__x0028_admitted_x0020_from_x0020_home_x0029_	58	2016	2016	Home	General	General_x0020_Surgery	Yes	67	167	NO	No	No	Independent	No	No	No	No	Yes	No	No	No	No	No	No	No	No	None	1	1	1	1	-99	-99	-99	1	1	1	-99	-99	-99
2016	5065683	male	White	No	PRCTECT_x0020_PRTL_x0020_RESCJ_x0020_RECTUM_x0020_TABDL_x0020_APPR	45111	18.01	Inpatient	Not_x0020_transferred_x0020__x0028_admitted_x0020_from_x0020_home_x0029_	55	2016	2016	Home	General	General_x0020_Surgery	Yes	67	169	NO	No	No	Independent	No	No	No	No	Yes	No	No	No	No	No	No	No	No	None	69	69	69	69	69	69	69	69	69	69	-99	-99	-99
2016	5065739	male	White	No	COLECTOMY_x0020_TOT_x0020_ABD_x0020_W_x002F_PROCTECTOMY_x0020_ILEOANAL_x0020_ANAST	44157	35.7	Inpatient	Not_x0020_transferred_x0020__x0028_admitted_x0020_from_x0020_home_x0029_	55	2016	2016	Home	General	General_x0020_Surgery	Yes	67	240	NO	No	No	Independent	No	No	No	No	No	No	No	No	No	No	No	No	No	None	42	42	42	42	42	42	42	42	42	42	-99	-99	-99
2016	5065883	male	White	No	LAPS_x0020_PROCTECTOMY_x0020_ABDOMINOPERINEAL_x0020_W_x002F_COLOSTOMY	45395	33	Inpatient	Not_x0020_transferred_x0020__x0028_admitted_x0020_from_x0020_home_x0029_	79	2016	2016	Home	General	General_x0020_Surgery	Yes	71	190	NO	No	No	Independent	No	Yes	No	No	No	No	No	No	No	No	No	No	No	None	5	5	5	5	5	5	5	5	5	5	-99	-99	-99
2016	5066610	female	White	No	LAPS_x0020_PROCTECTOMY_x0020_ABDOMINOPERINEAL_x0020_W_x002F_COLOSTOMY	45395	33	Inpatient	Not_x0020_transferred_x0020__x0028_admitted_x0020_from_x0020_home_x0029_	69	2016	2016	Home	General	General_x0020_Surgery	Yes	63	174	NO	No	No	Independent	No	No	No	No	No	No	No	No	No	No	No	No	No	None	17	17	17	17	17	17	17	17	17	17	17	-99	17
2016	5066809	female	White	No	LAPS_x0020_PROCTECTOMY_x0020_ABDOMINOPERINEAL_x0020_W_x002F_COLOSTOMY	45395	33	Inpatient	Not_x0020_transferred_x0020__x0028_admitted_x0020_from_x0020_home_x0029_	70	2016	2016	Home	General	General_x0020_Surgery	Yes	65	201	NO	No	No	Independent	No	No	No	No	No	No	No	No	No	No	No	No	No	None	-99	-99	-99	-99	-99	-99	-99	40	40	40	-99	-99	-99
2016	5067616	female	White	No	PRCTECT_x0020_COMPL_x0020_CMBN_x0020_ABDOMINOPRNL_x0020_W_x002F_CLST	45110	30.76	Inpatient	Not_x0020_transferred_x0020__x0028_admitted_x0020_from_x0020_home_x0029_	78	2016	2016	Skilled_x0020_Care_x002C__x0020_Not_x0020_Home	General	General_x0020_Surgery	Yes	60	215	INSULIN	No	No	Independent	No	No	No	No	Yes	No	No	No	No	No	No	No	No	None	0	0	0	0	0	0	0	0	0	0	-99	-99	-99
2016	5068463	male	White	No	LAPS_x0020_PROCTECTOMY_x0020_COMBINED_x0020_PULL-THRU_x0020_W_x002F_RESERVOIR	45397	36.5	Inpatient	Not_x0020_transferred_x0020__x0028_admitted_x0020_from_x0020_home_x0029_	78	2016	2016	Home	General	General_x0020_Surgery	Yes	68	238	NO	No	MODERATE_x0020_EXERTION	Independent	No	No	No	No	Yes	No	No	No	No	No	No	No	No	None	2	2	2	-99	-99	-99	-99	2	2	2	-99	-99	-99
2016	5068580	male	White	No	PRCTECT_x0020_COMPL_x0020_CMBN_x0020_ABDOMINOPRNL_x0020_W_x002F_CLST	45110	30.76	Inpatient	Not_x0020_transferred_x0020__x0028_admitted_x0020_from_x0020_home_x0029_	75	2016	2016	Home	General	General_x0020_Surgery	Yes	73	193	NO	No	No	Independent	No	No	No	No	No	No	No	No	No	No	No	No	No	None	1	1	1	1	1	1	1	1	1	1	1	-99	1
2016	5068918	female	White	No	PRCTECT_x0020_COMPL_x0020_CMBN_x0020_ABDOMINOPRNL_x0020_W_x002F_CLST	45110	30.76	Inpatient	Not_x0020_transferred_x0020__x0028_admitted_x0020_from_x0020_home_x0029_	58	2016	2016	Home	General	General_x0020_Surgery	Yes	65	130	NO	Yes	No	Independent	No	No	No	No	No	No	No	No	No	No	No	No	No	None	25	25	25	-99	-99	-99	-99	25	25	25	-99	-99	-99
2016	5070018	male	White	No	LAPS_x0020_PROCTECTOMY_x0020_COMBINED_x0020_PULL-THRU_x0020_W_x002F_RESERVOIR	45397	36.5	Inpatient	Not_x0020_transferred_x0020__x0028_admitted_x0020_from_x0020_home_x0029_	62	2016	2016	Home	General	General_x0020_Surgery	Yes	71	218	NO	No	No	Independent	No	No	No	No	Yes	No	No	No	No	No	No	No	No	None	13	13	13	-99	-99	-99	-99	13	13	13	-99	-99	-99
2016	5070385	female	Unknown_x002F_Not_x0020_Reported	Yes	PRCTECT_x0020_CMBN_x0020_ABDOMINOPRNL_x0020_PULL-THRU_x0020_PX	45112	33.18	Inpatient	Not_x0020_transferred_x0020__x0028_admitted_x0020_from_x0020_home_x0029_	43	2016	2016	Home	General	General_x0020_Surgery	Yes	61	266	NO	No	No	Independent	No	No	No	No	No	No	No	No	No	No	No	No	No	None	10	10	10	-99	-99	-99	-99	10	10	10	-99	-99	10
2016	5071850	female	Unknown_x002F_Not_x0020_Reported	Unknown	LAPS_x0020_PROCTECTOMY_x0020_ABDOMINOPERINEAL_x0020_W_x002F_COLOSTOMY	45395	33	Inpatient	Not_x0020_transferred_x0020__x0028_admitted_x0020_from_x0020_home_x0029_	72	2016	2016	Home	General	General_x0020_Surgery	Yes	61	139	NON-INSULIN	No	No	Independent	No	No	No	No	No	No	No	No	No	No	No	No	No	None	6	6	6	6	-99	-99	-99	6	6	6	-99	-99	6
2016	5075638	male	White	No	LAPS_x0020_PROCTECTOMY_x0020_COMBINED_x0020_PULL-THRU_x0020_W_x002F_RESERVOIR	45397	36.5	Inpatient	Not_x0020_transferred_x0020__x0028_admitted_x0020_from_x0020_home_x0029_	59	2016	2016	Home	General	General_x0020_Surgery	Yes	71	209	NO	No	No	Independent	No	No	No	No	Yes	No	No	No	No	No	No	No	No	None	32	32	32	32	32	32	32	32	32	32	-99	-99	-99
2016	5075991	female	Unknown_x002F_Not_x0020_Reported	Unknown	LAPS_x0020_COLCT_x0020_TTL_x0020_ABD_x0020_W_x002F_PRCTECT_x0020_ILEOANAL_x0020_ANASTOMSIS	44211	37.08	Inpatient	Not_x0020_transferred_x0020__x0028_admitted_x0020_from_x0020_home_x0029_	76	2016	2016	Home	General	General_x0020_Surgery	Yes	62	124	NO	No	No	Independent	No	No	No	No	No	No	No	No	No	No	No	No	No	None	14	-99	14	-99	14	14	14	2	2	2	-99	-99	-99
2016	5078225	female	Unknown_x002F_Not_x0020_Reported	Unknown	PRCTECT_x0020_PRTL_x0020_RESCJ_x0020_RECTUM_x0020_TABDL_x0020_APPR	45111	18.01	Inpatient	Not_x0020_transferred_x0020__x0028_admitted_x0020_from_x0020_home_x0029_	68	2016	2016	Home	General	General_x0020_Surgery	No	62	132	NON-INSULIN	No	No	Independent	No	No	No	No	Yes	No	No	No	No	No	No	No	No	None	1	1	1	1	-99	-99	-99	1	1	1	1	-99	1
2016	5078268	male	White	Unknown	LAPS_x0020_PROCTECTOMY_x0020_COMBINED_x0020_PULL-THRU_x0020_W_x002F_RESERVOIR	45397	36.5	Inpatient	Not_x0020_transferred_x0020__x0028_admitted_x0020_from_x0020_home_x0029_	68	2016	2016	Home	General	General_x0020_Surgery	Yes	67	205	NO	Yes	No	Independent	No	No	No	No	Yes	No	No	No	No	No	No	No	No	None	6	6	6	6	6	6	6	6	6	6	6	-99	6
2016	5078794	female	Black_x0020_or_x0020_African_x0020_American	No	PRCTECT_x0020_COMPL_x0020_CMBN_x0020_ABDOMINOPRNL_x0020_W_x002F_CLST	45110	30.76	Inpatient	Not_x0020_transferred_x0020__x0028_admitted_x0020_from_x0020_home_x0029_	70	2015	2016	Home	General	General_x0020_Surgery	Yes	59	99	NO	Yes	No	Independent	No	No	No	No	No	No	No	Yes	No	No	No	No	No	None	5	5	5	5	5	5	5	5	5	5	-99	-99	-99
2016	5078990	male	Black_x0020_or_x0020_African_x0020_American	No	PRCTECT_x0020_COMPL_x0020_CMBN_x0020_ABDOMINOPRNL_x0020_W_x002F_CLST	45110	30.76	Inpatient	Not_x0020_transferred_x0020__x0028_admitted_x0020_from_x0020_home_x0029_	56	2016	2016	Home	General	General_x0020_Surgery	Yes	75	237	NO	Yes	No	Independent	No	No	No	No	Yes	No	No	No	No	No	No	No	No	None	0	0	0	0	0	0	0	0	0	0	-99	-99	0
2016	5079187	male	Unknown_x002F_Not_x0020_Reported	Unknown	LAPS_x0020_COLECTOMY_x0020_ABDL_x0020_W_x002F_PROCTECTOMY_x0020_W_x002F_ILEOSTOMY	44212	34.58	Inpatient	Not_x0020_transferred_x0020__x0028_admitted_x0020_from_x0020_home_x0029_	73	2016	2016	Home	General	General_x0020_Surgery	Yes	73	202	NO	No	No	Independent	No	No	No	No	No	No	No	No	No	No	No	No	No	None	23	23	23	-99	-99	-99	-99	23	23	23	23	-99	23
2016	5079429	male	Unknown_x002F_Not_x0020_Reported	Unknown	PRCTECT_x0020_PRTL_x0020_RESCJ_x0020_RECTUM_x0020_TABDL_x0020_APPR	45111	18.01	Inpatient	Not_x0020_transferred_x0020__x0028_admitted_x0020_from_x0020_home_x0029_	65	2016	2016	Home	General	General_x0020_Surgery	Yes	69	162	INSULIN	No	No	Independent	No	No	No	No	Yes	No	No	No	No	No	No	No	No	None	9	9	9	-99	-99	-99	-99	9	9	9	-99	-99	-99
2016	5079906	male	White	No	LAPS_x0020_PROCTECTOMY_x0020_ABDOMINOPERINEAL_x0020_W_x002F_COLOSTOMY	45395	33	Inpatient	Not_x0020_transferred_x0020__x0028_admitted_x0020_from_x0020_home_x0029_	67	2016	2016	Skilled_x0020_Care_x002C__x0020_Not_x0020_Home	General	General_x0020_Surgery	Yes	69	206	NO	Yes	No	Independent	No	No	No	No	Yes	No	No	No	No	No	No	No	No	None	2	2	2	-99	-99	-99	-99	2	2	2	2	-99	2
2016	5080272	female	Unknown_x002F_Not_x0020_Reported	Unknown	LAPS_x0020_COLECTOMY_x0020_ABDL_x0020_W_x002F_PROCTECTOMY_x0020_W_x002F_ILEOSTOMY	44212	34.58	Inpatient	Not_x0020_transferred_x0020__x0028_admitted_x0020_from_x0020_home_x0029_	57	2016	2016	Home	General	General_x0020_Surgery	Yes	64	156	NO	No	No	Independent	No	No	No	No	No	No	No	No	No	No	No	No	No	None	7	7	7	-99	-99	-99	-99	7	7	7	-99	-99	-99
2016	5080349	female	White	No	LAPS_x0020_COLECTOMY_x0020_ABDL_x0020_W_x002F_PROCTECTOMY_x0020_W_x002F_ILEOSTOMY	44212	34.58	Inpatient	Not_x0020_transferred_x0020__x0028_admitted_x0020_from_x0020_home_x0029_	74	2016	2016	Home	General	General_x0020_Surgery	Yes	61	150	NO	No	No	Independent	No	No	No	No	Yes	No	No	No	No	No	No	No	No	None	28	28	28	28	28	28	28	28	28	28	8	-99	8
2016	5082674	male	White	No	COLECTOMY_x0020_TOT_x0020_ABDL_x0020_W_x002F_PROCTECTOMY_x0020_W_x002F_ILEOSTOMY	44155	34.42	Inpatient	Not_x0020_transferred_x0020__x0028_admitted_x0020_from_x0020_home_x0029_	52	2016	2016	Home	General	General_x0020_Surgery	Yes	70	231	NO	No	No	Independent	No	No	No	No	No	No	No	No	No	No	No	No	No	None	56	56	56	56	56	56	56	56	56	56	-99	-99	-99
2016	5082779	male	White	No	COLECTOMY_x0020_TOT_x0020_ABDL_x0020_W_x002F_PROCTECTOMY_x0020_W_x002F_ILEOSTOMY	44155	34.42	Inpatient	Not_x0020_transferred_x0020__x0028_admitted_x0020_from_x0020_home_x0029_	42	2016	2016	Home	General	General_x0020_Surgery	Yes	71	220	NO	Yes	No	Independent	No	No	No	No	No	No	No	No	No	No	No	No	No	None	12	12	12	-99	78	78	78	12	12	12	-99	-99	-99
2016	5083539	female	White	No	PRCTECT_x0020_COMPL_x0020_CMBN_x0020_ABDOMINOPRNL_x0020_W_x002F_CLST	45110	30.76	Inpatient	Not_x0020_transferred_x0020__x0028_admitted_x0020_from_x0020_home_x0029_	61	2016	2016	Home	General	General_x0020_Surgery	Yes	65	220	NO	No	No	Independent	No	No	No	No	Yes	No	No	No	No	No	No	No	No	None	7	7	7	-99	-99	-99	-99	7	0	7	7	-99	7
2016	5083881	male	White	No	PRCTECT_x0020_PRTL_x0020_RESCJ_x0020_RECTUM_x0020_TABDL_x0020_APPR	45111	18.01	Inpatient	Not_x0020_transferred_x0020__x0028_admitted_x0020_from_x0020_home_x0029_	51	2016	2016	Home	General	General_x0020_Surgery	Yes	70	256	NO	No	MODERATE_x0020_EXERTION	Independent	No	No	No	No	No	No	No	Yes	No	No	Yes	No	No	None	9	9	9	9	9	9	9	9	9	9	-99	-99	-99
2016	5084016	female	White	No	PRCTECT_x0020_PRTL_x0020_RESCJ_x0020_RECTUM_x0020_TABDL_x0020_APPR	45111	18.01	Inpatient	Not_x0020_transferred_x0020__x0028_admitted_x0020_from_x0020_home_x0029_	60	2016	2016	Home	General	General_x0020_Surgery	Yes	67	182	NO	No	No	Independent	No	No	No	No	Yes	No	No	No	No	No	No	No	No	None	7	7	7	-99	0	-99	0	7	7	7	-99	-99	-99
2016	5084202	male	White	No	PRCTECT_x0020_COMPL_x0020_CMBN_x0020_ABDOMINOPRNL_x0020_W_x002F_CLST	45110	30.76	Inpatient	Not_x0020_transferred_x0020__x0028_admitted_x0020_from_x0020_home_x0029_	56	2016	2016	Home	General	General_x0020_Surgery	Yes	69	197	NO	Yes	No	Independent	No	No	No	No	No	No	No	Yes	No	No	No	No	No	None	30	30	30	30	30	30	30	30	30	30	-99	-99	-99
2016	5084224	male	White	No	PRCTECT_x0020_COMPL_x0020_CMBN_x0020_ABDOMINOPRNL_x0020_W_x002F_CLST	45110	30.76	Inpatient	Not_x0020_transferred_x0020__x0028_admitted_x0020_from_x0020_home_x0029_	61	2016	2016	Home	General	General_x0020_Surgery	Yes	69	168	NO	No	No	Independent	No	No	No	No	No	No	No	No	No	No	No	No	No	None	6	6	6	6	6	6	6	6	6	6	-99	-99	-99
2016	5086600	male	White	No	PRCTECT_x0020_COMPL_x0020_CMBN_x0020_ABDOMINOPRNL_x0020_W_x002F_CLST	45110	30.76	Inpatient	Not_x0020_transferred_x0020__x0028_admitted_x0020_from_x0020_home_x0029_	55	2016	2016	Home	General	General_x0020_Surgery	No	66	204	NON-INSULIN	No	No	Independent	No	No	No	No	Yes	No	No	No	No	No	No	No	No	None	1	1	1	3	3	3	3	1	1	1	3	-99	1
2016	5086726	male	White	No	PRCTECT_x0020_COMPL_x0020_CMBN_x0020_ABDOMINOPRNL_x0020_W_x002F_CLST	45110	30.76	Inpatient	Not_x0020_transferred_x0020__x0028_admitted_x0020_from_x0020_home_x0029_	56	2016	2016	Home	General	General_x0020_Surgery	Yes	68	128	NO	Yes	No	Independent	No	No	No	No	No	No	No	No	No	No	No	No	No	None	-99	-99	-99	-99	-99	-99	-99	8	8	8	-99	-99	-99
2016	5087712	male	White	No	PRCTECT_x0020_COMPL_x0020_CMBN_x0020_ABDOMINOPRNL_x0020_W_x002F_CLST	45110	30.76	Inpatient	Not_x0020_transferred_x0020__x0028_admitted_x0020_from_x0020_home_x0029_	75	2016	2016	Home	General	General_x0020_Surgery	Yes	69	118	NO	Yes	No	Independent	No	No	No	No	Yes	No	No	Yes	No	No	No	No	No	None	7	7	7	7	7	7	7	7	7	7	-99	-99	-99
2016	5087817	female	White	No	COLCT_x0020_TTL_x0020_ABD_x0020_W_x002F_PRCTECT_x0020_ILEOANAL_x0020_ANAST_x0020__x0026__x0020_RSVR	44158	36.7	Inpatient	Not_x0020_transferred_x0020__x0028_admitted_x0020_from_x0020_home_x0029_	68	2016	2016	Home	General	General_x0020_Surgery	Yes	66	225	NO	No	No	Independent	No	No	No	No	Yes	No	No	No	No	Yes	No	No	No	None	13	-99	13	13	-99	-99	-99	13	13	13	-99	-99	-99
2016	5087937	male	White	No	PRCTECT_x0020_PRTL_x0020_RESCJ_x0020_RECTUM_x0020_TABDL_x0020_APPR	45111	18.01	Inpatient	Not_x0020_transferred_x0020__x0028_admitted_x0020_from_x0020_home_x0029_	55	2016	2016	Home	General	General_x0020_Surgery	Yes	76	178	NO	No	No	Independent	No	No	No	No	No	No	No	Yes	No	No	Yes	No	No	None	-99	-99	28	3	28	-99	-99	3	3	3	-99	-99	-99
2016	5088059	male	White	No	PRCTECT_x0020_PRTL_x0020_W_x002F_ANAST_x0020_ABDL_x0020__x0026__x0020_TRANSSAC_x0020_APPROACH	45114	30.79	Inpatient	Not_x0020_transferred_x0020__x0028_admitted_x0020_from_x0020_home_x0029_	47	2016	2016	Home	General	General_x0020_Surgery	Yes	72	221	NO	No	No	Independent	No	No	No	No	No	No	No	No	No	No	No	No	No	None	3	3	3	3	3	3	3	3	3	3	-99	-99	-99
2016	5088236	female	White	No	PRCTECT_x0020_CMBN_x0020_PULL-THRU_x0020_W_x002F_RSVR_x0020_W_x002F_NTRSTM	45119	33.48	Inpatient	Not_x0020_transferred_x0020__x0028_admitted_x0020_from_x0020_home_x0029_	72	2016	2016	Home	General	General_x0020_Surgery	Yes	62	123	NO	No	No	Independent	No	No	No	No	Yes	No	No	No	Yes	No	No	No	No	None	6	6	6	6	6	-99	6	6	6	6	-99	-99	6
2016	5089424	female	White	No	PRCTECT_x0020_COMPL_x0020_CMBN_x0020_ABDOMINOPRNL_x0020_W_x002F_CLST	45110	30.76	Inpatient	Not_x0020_transferred_x0020__x0028_admitted_x0020_from_x0020_home_x0029_	86	2016	2016	Home	General	General_x0020_Surgery	Yes	67	144	NO	No	No	Independent	No	No	No	No	Yes	No	No	No	No	No	Yes	No	No	None	-99	-99	20	-99	47	47	-99	47	47	47	-99	-99	-99
2016	5089441	female	White	No	PRCTECT_x0020_COMPL_x0020_CMBN_x0020_ABDOMINOPRNL_x0020_W_x002F_CLST	45110	30.76	Inpatient	Not_x0020_transferred_x0020__x0028_admitted_x0020_from_x0020_home_x0029_	65	2016	2016	NULL	General	General_x0020_Surgery	Yes	64	134	NO	No	No	Independent	No	No	No	No	No	No	No	No	No	No	No	No	No	None	47	47	5	5	5	47	47	5	5	5	-99	-99	47
2016	5090029	male	White	No	LAPS_x0020_PROCTECTOMY_x0020_COMBINED_x0020_PULL-THRU_x0020_W_x002F_RESERVOIR	45397	36.5	Inpatient	Not_x0020_transferred_x0020__x0028_admitted_x0020_from_x0020_home_x0029_	64	2016	2016	Home	General	General_x0020_Surgery	Yes	68	168	NO	No	No	Independent	No	No	No	No	No	No	No	No	No	No	No	No	No	None	59	59	59	59	59	59	59	59	59	59	-99	-99	-99
2016	5090152	male	White	No	LAPS_x0020_PROCTECTOMY_x0020_ABDOMINOPERINEAL_x0020_W_x002F_COLOSTOMY	45395	33	Inpatient	Not_x0020_transferred_x0020__x0028_admitted_x0020_from_x0020_home_x0029_	75	2016	2016	Home	General	General_x0020_Surgery	Yes	70	130	NO	Yes	No	Independent	No	No	No	No	No	No	No	No	No	No	No	No	No	None	34	34	34	34	34	34	34	34	34	34	-99	-99	-99
2016	5090530	male	Unknown_x002F_Not_x0020_Reported	Yes	PRCTECT_x0020_CMBN_x0020_ABDOMINOPRNL_x0020_PULL-THRU_x0020_PX	45112	33.18	Inpatient	Not_x0020_transferred_x0020__x0028_admitted_x0020_from_x0020_home_x0029_	49	2016	2016	Home	General	General_x0020_Surgery	Yes	64	264	NO	No	No	Independent	No	No	No	No	No	No	No	Yes	No	No	No	No	No	None	67	67	67	-99	67	67	67	67	67	67	-99	-99	-99
2016	5090891	female	White	No	PRCTECT_x0020_COMPL_x0020_CMBN_x0020_ABDOMINOPRNL_x0020_W_x002F_CLST	45110	30.76	Inpatient	Not_x0020_transferred_x0020__x0028_admitted_x0020_from_x0020_home_x0029_	79	2016	2016	Home	General	General_x0020_Surgery	Yes	55	132	NO	No	No	Independent	No	No	No	No	Yes	No	No	Yes	No	No	No	No	No	None	11	11	11	-99	-99	-99	-99	11	11	11	-99	-99	-99
2016	5091564	male	White	No	PRCTECT_x0020_COMPL_x0020_W_x002F_PULL-THRU_x0020_PX_x0020__x0026__x0020_ANASTOMOSIS	45120	26.4	Inpatient	Not_x0020_transferred_x0020__x0028_admitted_x0020_from_x0020_home_x0029_	48	2016	2016	Home	General	General_x0020_Surgery	Yes	70	163	NO	No	No	Independent	No	No	No	No	No	No	No	No	No	No	No	No	No	None	7	7	7	7	7	7	7	7	7	7	7	-99	7
2016	5091575	male	White	No	PRCTECT_x0020_COMPL_x0020_CMBN_x0020_ABDOMINOPRNL_x0020_W_x002F_CLST	45110	30.76	Inpatient	Not_x0020_transferred_x0020__x0028_admitted_x0020_from_x0020_home_x0029_	44	2016	2016	Home	General	General_x0020_Surgery	Yes	69	173	NO	No	No	Independent	No	No	No	No	No	No	No	Yes	No	Yes	No	No	No	None	16	16	16	16	16	16	16	16	16	16	-99	-99	-99
2016	5091616	male	White	No	PRCTECT_x0020_COMPL_x0020_W_x002F_STOT_x002F_TOT_x0020_COLCT_x0020_W_x002F_MLT_x0020_BXS	45121	29.08	Inpatient	Not_x0020_transferred_x0020__x0028_admitted_x0020_from_x0020_home_x0029_	62	2016	2016	Home	General	General_x0020_Surgery	Yes	72	253	NO	No	No	Independent	No	No	No	No	Yes	No	No	Yes	No	No	No	No	No	None	19	19	19	19	19	19	19	19	19	19	-99	-99	-99
2016	5091873	female	Unknown_x002F_Not_x0020_Reported	Yes	PRCTECT_x0020_CMBN_x0020_ABDOMINOPRNL_x0020_PULL-THRU_x0020_PX	45112	33.18	Inpatient	Not_x0020_transferred_x0020__x0028_admitted_x0020_from_x0020_home_x0029_	52	2016	2016	Home	General	General_x0020_Surgery	Yes	63	200	NO	No	No	Independent	No	No	No	No	Yes	No	No	Yes	No	No	No	No	No	None	13	13	13	13	13	13	13	0	0	0	13	-99	13
2016	5092491	male	White	Yes	LAPS_x0020_PROCTECTOMY_x0020_ABDOMINOPERINEAL_x0020_W_x002F_COLOSTOMY	45395	33	Inpatient	Not_x0020_transferred_x0020__x0028_admitted_x0020_from_x0020_home_x0029_	68	2016	2016	Home	General	General_x0020_Surgery	Yes	65	180	NON-INSULIN	No	No	Independent	No	No	No	No	Yes	No	No	No	No	No	No	No	No	None	15	15	15	15	15	15	15	15	15	15	-99	-99	-99
2016	5092576	male	White	No	PRCTECT_x0020_PRTL_x0020_RESCJ_x0020_RECTUM_x0020_TABDL_x0020_APPR	45111	18.01	Inpatient	Not_x0020_transferred_x0020__x0028_admitted_x0020_from_x0020_home_x0029_	50	2016	2016	Home	General	General_x0020_Surgery	Yes	68	151	NO	No	No	Independent	No	No	No	No	No	No	No	No	No	No	No	No	No	None	0	0	0	-99	-99	-99	-99	0	0	0	-99	-99	-99
2016	5092745	female	Asian	No	PRCTECT_x0020_CMBN_x0020_ABDOMINOPRNL_x0020_PULL-THRU_x0020_PX	45112	33.18	Inpatient	Not_x0020_transferred_x0020__x0028_admitted_x0020_from_x0020_home_x0029_	47	2016	2016	Home	General	General_x0020_Surgery	No	62	112	NO	No	No	Independent	No	No	No	No	No	No	No	Yes	No	No	No	No	No	None	1	1	1	2	2	2	2	1	1	1	-99	-99	-99
2016	5093294	male	White	No	LAPS_x0020_PROCTECTOMY_x0020_COMBINED_x0020_PULL-THRU_x0020_W_x002F_RESERVOIR	45397	36.5	Inpatient	Not_x0020_transferred_x0020__x0028_admitted_x0020_from_x0020_home_x0029_	59	2016	2016	Home	General	General_x0020_Surgery	Yes	70	202	NON-INSULIN	No	No	Independent	No	No	No	No	Yes	No	No	No	No	No	No	No	No	None	28	28	28	69	69	69	69	28	28	28	-99	-99	-99
2016	5093582	female	White	No	PRCTECT_x0020_CMBN_x0020_PULL-THRU_x0020_W_x002F_RSVR_x0020_W_x002F_NTRSTM	45119	33.48	Inpatient	Not_x0020_transferred_x0020__x0028_admitted_x0020_from_x0020_home_x0029_	66	2016	2016	Home	General	General_x0020_Surgery	Yes	66	172	NO	No	No	Independent	No	No	No	No	Yes	No	No	No	No	No	No	No	No	None	14	14	14	14	14	14	14	14	14	14	-99	-99	-99
2016	5094013	male	White	No	LAPS_x0020_COLECTOMY_x0020_ABDL_x0020_W_x002F_PROCTECTOMY_x0020_W_x002F_ILEOSTOMY	44212	34.58	Inpatient	Not_x0020_transferred_x0020__x0028_admitted_x0020_from_x0020_home_x0029_	68	2016	2016	Home	General	General_x0020_Surgery	No	69	158	NON-INSULIN	No	No	Independent	No	No	No	No	Yes	No	No	No	No	No	No	No	No	None	0	0	0	0	0	0	0	0	0	0	0	-99	0
2016	5094449	male	Unknown_x002F_Not_x0020_Reported	No	LAPS_x0020_COLCT_x0020_TTL_x0020_ABD_x0020_W_x002F_PRCTECT_x0020_ILEOANAL_x0020_ANASTOMSIS	44211	37.08	Inpatient	Not_x0020_transferred_x0020__x0028_admitted_x0020_from_x0020_home_x0029_	68	2016	2016	Home	General	General_x0020_Surgery	Yes	64	121	INSULIN	No	No	Independent	No	No	No	No	Yes	No	No	No	No	No	No	No	No	None	34	34	34	34	34	34	34	34	34	34	5	-99	5
2016	5095805	female	White	No	LAPS_x0020_PROCTECTOMY_x0020_ABDOMINOPERINEAL_x0020_W_x002F_COLOSTOMY	45395	33	Inpatient	Not_x0020_transferred_x0020__x0028_admitted_x0020_from_x0020_home_x0029_	60	2016	2016	Home	General	General_x0020_Surgery	Yes	62	228	NO	No	No	Independent	No	No	No	No	Yes	No	No	No	No	No	No	No	No	None	8	8	8	-99	-99	-99	-99	8	8	8	-99	-99	-99
2016	5096030	female	Unknown_x002F_Not_x0020_Reported	No	COLECTOMY_x0020_TOT_x0020_ABD_x0020_W_x002F_PROCTECTOMY_x0020_ILEOANAL_x0020_ANAST	44157	35.7	Inpatient	Not_x0020_transferred_x0020__x0028_admitted_x0020_from_x0020_home_x0029_	33	2016	2016	Home	General	General_x0020_Surgery	Yes	62	209	NO	No	No	Independent	No	No	No	No	No	No	No	No	No	No	No	No	No	None	34	34	34	34	34	34	34	34	34	34	-99	-99	-99
2016	5098354	male	White	No	LAPS_x0020_PROCTECTOMY_x0020_COMBINED_x0020_PULL-THRU_x0020_W_x002F_RESERVOIR	45397	36.5	Inpatient	Not_x0020_transferred_x0020__x0028_admitted_x0020_from_x0020_home_x0029_	69	2016	2016	Home	General	General_x0020_Surgery	Yes	68	200	INSULIN	No	No	Independent	No	No	No	No	Yes	No	No	No	No	No	No	No	No	None	40	40	40	40	40	40	40	40	40	40	-99	-99	-99
2016	5099106	female	Unknown_x002F_Not_x0020_Reported	Unknown	PRCTECT_x0020_COMPL_x0020_CMBN_x0020_ABDOMINOPRNL_x0020_W_x002F_CLST	45110	30.76	Inpatient	Not_x0020_transferred_x0020__x0028_admitted_x0020_from_x0020_home_x0029_	36	2016	2016	Home	General	General_x0020_Surgery	Yes	65	158	NO	No	No	Independent	No	No	No	No	No	No	No	No	No	No	No	No	No	None	7	7	7	7	7	7	7	7	7	7	-99	-99	-99
2016	5100290	male	White	No	PRCTECT_x0020_COMPL_x0020_W_x002F_PULL-THRU_x0020_PX_x0020__x0026__x0020_ANASTOMOSIS	45120	26.4	Inpatient	Not_x0020_transferred_x0020__x0028_admitted_x0020_from_x0020_home_x0029_	76	2016	2016	Home	General	General_x0020_Surgery	Yes	64	179	NO	No	No	Independent	No	No	No	No	No	No	No	No	No	No	No	No	No	None	27	27	27	-99	-99	-99	-99	27	27	27	27	-99	27
2016	5101265	female	White	No	LAPS_x0020_PROCTECTOMY_x0020_COMBINED_x0020_PULL-THRU_x0020_W_x002F_RESERVOIR	45397	36.5	Inpatient	Not_x0020_transferred_x0020__x0028_admitted_x0020_from_x0020_home_x0029_	56	2016	2016	Home	General	General_x0020_Surgery	Yes	64	116	NO	No	No	Independent	No	No	No	No	No	No	No	Yes	No	No	No	No	No	None	-99	-99	-99	-99	-99	-99	-99	15	15	15	-99	-99	-99
2016	5101435	male	White	No	PELVIC_x0020_EXENTERATION_x0020_COLORECTAL_x0020_MALIGNANCY	45126	49.1	Inpatient	Not_x0020_transferred_x0020__x0028_admitted_x0020_from_x0020_home_x0029_	65	2016	2016	Home	General	General_x0020_Surgery	Yes	69	226	NO	No	MODERATE_x0020_EXERTION	Independent	No	No	No	No	No	No	No	Yes	No	No	Yes	No	No	None	0	0	0	0	27	27	27	0	0	0	-99	-99	0
2016	5102148	male	Asian	No	LAPS_x0020_PROCTECTOMY_x0020_ABDOMINOPERINEAL_x0020_W_x002F_COLOSTOMY	45395	33	Inpatient	Not_x0020_transferred_x0020__x0028_admitted_x0020_from_x0020_home_x0029_	85	2016	2016	Home	General	General_x0020_Surgery	Yes	69	164	NO	No	No	Independent	No	No	No	No	Yes	No	No	No	No	No	No	No	No	None	41	41	41	41	41	41	41	41	41	41	-99	-99	-99
2016	5102297	male	White	Yes	LAPS_x0020_PROCTECTOMY_x0020_COMBINED_x0020_PULL-THRU_x0020_W_x002F_RESERVOIR	45397	36.5	Inpatient	Not_x0020_transferred_x0020__x0028_admitted_x0020_from_x0020_home_x0029_	80	2016	2016	Home	General	General_x0020_Surgery	Yes	68	168	INSULIN	No	No	Independent	No	No	No	No	Yes	No	No	No	No	No	No	No	No	None	8	8	8	8	-99	37	-99	8	8	8	-99	-99	37
2016	5102660	male	Black_x0020_or_x0020_African_x0020_American	No	PRCTECT_x0020_CMBN_x0020_PULL-THRU_x0020_W_x002F_RSVR_x0020_W_x002F_NTRSTM	45119	33.48	Inpatient	Not_x0020_transferred_x0020__x0028_admitted_x0020_from_x0020_home_x0029_	72	2016	2016	Separate_x0020_Acute_x0020_Care	General	General_x0020_Surgery	Yes	69	199	NON-INSULIN	No	No	Independent	No	No	No	No	Yes	No	No	No	No	No	No	No	No	None	27	27	27	27	27	27	27	27	27	27	-99	-99	27
2016	5102795	male	Black_x0020_or_x0020_African_x0020_American	No	PRCTECT_x0020_CMBN_x0020_PULL-THRU_x0020_W_x002F_RSVR_x0020_W_x002F_NTRSTM	45119	33.48	Inpatient	Not_x0020_transferred_x0020__x0028_admitted_x0020_from_x0020_home_x0029_	70	2016	2016	Home	General	General_x0020_Surgery	Yes	70	133	NO	No	No	Independent	No	No	No	No	No	No	No	No	No	No	No	No	No	None	24	24	24	24	24	24	24	24	24	24	-99	-99	29
2016	5102907	male	White	No	LAPS_x0020_PROCTECTOMY_x0020_COMBINED_x0020_PULL-THRU_x0020_W_x002F_RESERVOIR	45397	36.5	Inpatient	Not_x0020_transferred_x0020__x0028_admitted_x0020_from_x0020_home_x0029_	43	2016	2016	Home	General	General_x0020_Surgery	Yes	70	189	NO	Yes	No	Independent	No	No	No	No	No	No	No	No	No	No	No	No	No	None	0	0	0	-99	-99	-99	-99	0	0	0	21	-99	21
2016	5103065	male	White	No	PRCTECT_x0020_CMBN_x0020_PULL-THRU_x0020_W_x002F_RSVR_x0020_W_x002F_NTRSTM	45119	33.48	Inpatient	Not_x0020_transferred_x0020__x0028_admitted_x0020_from_x0020_home_x0029_	37	2016	2016	Home	General	General_x0020_Surgery	Yes	71	268	NO	No	No	Independent	No	No	No	No	No	No	No	No	No	No	No	No	No	None	15	15	15	15	15	15	15	15	15	15	-99	-99	15
2016	5106699	male	White	No	PRCTECT_x0020_PRTL_x0020_RESCJ_x0020_RECTUM_x0020_TABDL_x0020_APPR	45111	18.01	Inpatient	Not_x0020_transferred_x0020__x0028_admitted_x0020_from_x0020_home_x0029_	40	2016	2016	Home	General	General_x0020_Surgery	Yes	70	157	NO	No	No	Independent	No	No	No	No	No	No	No	No	No	No	No	No	No	None	0	0	0	-99	-99	-99	-99	0	0	0	-99	-99	-99
2016	5107456	female	White	No	EXC_x0020_RCT_x0020_TUM_x0020_PROCTOTOMY_x0020_TRANSSAC_x002F_TRANSCOCCYGEAL	45160	16.33	Inpatient	Not_x0020_transferred_x0020__x0028_admitted_x0020_from_x0020_home_x0029_	38	2016	2016	Home	General	General_x0020_Surgery	Yes	65	125	NO	No	No	Independent	No	No	No	No	No	No	No	No	No	No	No	No	No	None	7	7	7	7	7	7	7	7	7	7	-99	-99	-99
2016	5108139	male	Asian	No	PRCTECT_x0020_PRTL_x0020_RESCJ_x0020_RECTUM_x0020_TABDL_x0020_APPR	45111	18.01	Inpatient	Not_x0020_transferred_x0020__x0028_admitted_x0020_from_x0020_home_x0029_	69	2016	2016	Home	General	General_x0020_Surgery	Yes	69	146	NO	No	No	Independent	No	No	No	No	Yes	No	No	No	No	No	No	No	No	None	0	0	0	0	0	0	0	0	0	0	-99	-99	-99
2016	5108195	male	White	No	PRCTECT_x0020_COMPL_x0020_CMBN_x0020_ABDOMINOPRNL_x0020_W_x002F_CLST	45110	30.76	Inpatient	Not_x0020_transferred_x0020__x0028_admitted_x0020_from_x0020_home_x0029_	73	2016	2016	Home	General	General_x0020_Surgery	Yes	64	233	INSULIN	No	No	Independent	No	No	No	No	Yes	No	No	No	No	No	No	No	No	None	4	4	4	4	4	4	4	4	4	4	-99	-99	-99
2016	5108436	male	White	Unknown	PRCTECT_x0020_COMPL_x0020_CMBN_x0020_ABDOMINOPRNL_x0020_W_x002F_CLST	45110	30.76	Inpatient	Not_x0020_transferred_x0020__x0028_admitted_x0020_from_x0020_home_x0029_	69	2016	2016	Home	General	General_x0020_Surgery	Yes	70	192	NO	No	No	Independent	No	No	No	No	No	No	No	No	No	No	No	No	No	None	-99	-99	-99	-99	-99	-99	-99	1	1	1	-99	-99	-99
2016	5108895	male	White	No	PRCTECT_x0020_COMPL_x0020_CMBN_x0020_ABDOMINOPRNL_x0020_W_x002F_CLST	45110	30.76	Inpatient	Not_x0020_transferred_x0020__x0028_admitted_x0020_from_x0020_home_x0029_	56	2016	2016	Home	General	General_x0020_Surgery	Yes	66	220	NO	No	No	Independent	No	No	No	No	Yes	No	No	No	No	No	No	No	No	None	20	20	20	20	20	20	20	20	20	20	20	-99	20
2016	5110360	male	Black_x0020_or_x0020_African_x0020_American	No	LAPS_x0020_PROCTECTOMY_x0020_COMBINED_x0020_PULL-THRU_x0020_W_x002F_RESERVOIR	45397	36.5	Inpatient	Not_x0020_transferred_x0020__x0028_admitted_x0020_from_x0020_home_x0029_	46	2016	2016	Home	General	General_x0020_Surgery	Yes	71	194	NO	Yes	No	Independent	No	No	No	No	No	No	No	No	No	No	No	No	No	None	9	9	9	9	9	9	9	9	9	9	38	-99	38
2016	5110496	male	Black_x0020_or_x0020_African_x0020_American	No	LAPS_x0020_PROCTECTOMY_x0020_COMBINED_x0020_PULL-THRU_x0020_W_x002F_RESERVOIR	45397	36.5	Inpatient	Not_x0020_transferred_x0020__x0028_admitted_x0020_from_x0020_home_x0029_	45	2016	2016	Facility_x0020_Which_x0020_was_x0020_Home	General	General_x0020_Surgery	Yes	76	249	NO	Yes	No	Independent	No	No	No	No	No	No	No	No	No	No	Yes	No	No	None	27	27	27	-99	-99	-99	-99	-99	27	27	76	-99	76
2016	5110697	male	Unknown_x002F_Not_x0020_Reported	Unknown	PRCTECT_x0020_PRTL_x0020_RESCJ_x0020_RECTUM_x0020_TABDL_x0020_APPR	45111	18.01	Inpatient	Not_x0020_transferred_x0020__x0028_admitted_x0020_from_x0020_home_x0029_	82	2016	2016	Home	General	General_x0020_Surgery	No	67	140	NO	No	No	Independent	No	No	No	No	No	No	No	No	No	No	No	No	No	None	1	1	1	1	1	-99	1	1	1	1	-99	-99	1
2016	5110880	female	White	No	PRCTECT_x0020_COMPL_x0020_CMBN_x0020_ABDOMINOPRNL_x0020_W_x002F_CLST	45110	30.76	Inpatient	Not_x0020_transferred_x0020__x0028_admitted_x0020_from_x0020_home_x0029_	54	2016	2016	Home	General	General_x0020_Surgery	Yes	65	232	NO	No	MODERATE_x0020_EXERTION	Independent	No	No	No	No	No	No	No	Yes	No	No	Yes	No	No	None	17	17	17	17	17	17	17	17	17	17	-99	-99	-99
2016	5110923	male	White	No	PRCTECT_x0020_CMBN_x0020_PULL-THRU_x0020_W_x002F_RSVR_x0020_W_x002F_NTRSTM	45119	33.48	Inpatient	Not_x0020_transferred_x0020__x0028_admitted_x0020_from_x0020_home_x0029_	61	2016	2016	Home	General	General_x0020_Surgery	Yes	71	199	NO	No	No	Independent	No	No	No	No	No	No	No	No	No	No	No	No	No	None	-99	-99	78	-99	2	78	2	2	2	2	-99	-99	-99
2016	5111523	female	Unknown_x002F_Not_x0020_Reported	Unknown	PRCTECT_x0020_COMPL_x0020_CMBN_x0020_ABDOMINOPRNL_x0020_W_x002F_CLST	45110	30.76	Inpatient	Not_x0020_transferred_x0020__x0028_admitted_x0020_from_x0020_home_x0029_	73	2016	2016	Home	General	General_x0020_Surgery	Yes	66	150	NO	No	No	Independent	No	No	No	No	Yes	No	No	No	No	No	No	No	No	None	52	52	52	-99	-99	-99	-99	52	52	52	-99	-99	-99
2016	5111659	female	White	No	COLCT_x0020_TTL_x0020_ABD_x0020_W_x002F_PRCTECT_x0020_ILEOANAL_x0020_ANAST_x0020__x0026__x0020_RSVR	44158	36.7	Inpatient	Not_x0020_transferred_x0020__x0028_admitted_x0020_from_x0020_home_x0029_	56	2016	2016	Home	General	General_x0020_Surgery	Yes	61	202	NO	No	No	Independent	No	No	No	No	No	No	No	No	No	No	No	No	No	None	42	42	42	-99	-99	-99	-99	21	21	21	-99	-99	-99
2016	5112215	female	White	No	PRCTECT_x0020_COMPL_x0020_CMBN_x0020_ABDOMINOPRNL_x0020_W_x002F_CLST	45110	30.76	Inpatient	Not_x0020_transferred_x0020__x0028_admitted_x0020_from_x0020_home_x0029_	68	2016	2016	Home	General	General_x0020_Surgery	Yes	62	202	NO	No	MODERATE_x0020_EXERTION	Independent	No	No	No	No	Yes	No	No	No	No	No	No	No	No	None	4	4	4	-99	-99	-99	-99	4	4	4	4	-99	4
2016	5112707	female	White	No	COLECTOMY_x0020_TOT_x0020_ABDL_x0020_W_x002F_PROCTECTOMY_x0020_W_x002F_ILEOSTOMY	44155	34.42	Inpatient	Not_x0020_transferred_x0020__x0028_admitted_x0020_from_x0020_home_x0029_	53	2016	2016	Home	General	General_x0020_Surgery	Yes	66	183	NO	No	No	Independent	No	No	No	No	No	No	No	No	No	No	No	No	No	None	5	5	5	-99	-99	-99	-99	5	5	5	-99	-99	-99
2016	5112718	male	Unknown_x002F_Not_x0020_Reported	No	LAPS_x0020_PROCTECTOMY_x0020_ABDOMINOPERINEAL_x0020_W_x002F_COLOSTOMY	45395	33	Inpatient	Not_x0020_transferred_x0020__x0028_admitted_x0020_from_x0020_home_x0029_	48	2016	2016	Home	General	General_x0020_Surgery	Yes	68	172	NO	No	No	Independent	No	No	No	No	No	No	No	No	No	No	No	No	No	None	44	44	44	44	44	44	44	44	44	44	-99	-99	-99
2016	5112725	male	White	No	PRCTECT_x0020_COMPL_x0020_CMBN_x0020_ABDOMINOPRNL_x0020_W_x002F_CLST	45110	30.76	Inpatient	Not_x0020_transferred_x0020__x0028_admitted_x0020_from_x0020_home_x0029_	71	2016	2016	Home	General	General_x0020_Surgery	Yes	66	198	NO	No	No	Independent	No	No	No	No	Yes	No	No	No	No	No	No	No	No	None	22	22	22	22	22	22	22	22	22	22	-99	-99	-99
2016	5113527	male	White	No	LAPS_x0020_COLECTOMY_x0020_ABDL_x0020_W_x002F_PROCTECTOMY_x0020_W_x002F_ILEOSTOMY	44212	34.58	Inpatient	Not_x0020_transferred_x0020__x0028_admitted_x0020_from_x0020_home_x0029_	58	2016	2016	Home	General	General_x0020_Surgery	Yes	67	169	NO	No	No	Independent	No	No	No	No	Yes	No	No	No	No	No	No	No	No	None	3	22	3	-99	-99	-99	-99	3	3	3	-99	-99	46
2016	5114004	male	White	No	PRCTECT_x0020_CMBN_x0020_ABDOMINOPRNL_x0020_PULL-THRU_x0020_PX	45112	33.18	Inpatient	Not_x0020_transferred_x0020__x0028_admitted_x0020_from_x0020_home_x0029_	85	2016	2016	Home	General	General_x0020_Surgery	Yes	74	182	NO	Yes	No	Independent	No	Yes	No	No	No	No	No	No	No	No	No	No	No	None	19	19	19	-99	29	29	29	19	19	19	-99	-99	29
2016	5114439	female	White	No	PRCTECT_x0020_PRTL_x0020_RESCJ_x0020_RECTUM_x0020_TABDL_x0020_APPR	45111	18.01	Inpatient	Not_x0020_transferred_x0020__x0028_admitted_x0020_from_x0020_home_x0029_	68	2016	2016	Home	General	General_x0020_Surgery	Yes	64	211	NO	No	No	Independent	No	No	No	No	Yes	No	No	Yes	No	No	No	No	No	None	0	32	32	32	32	32	32	0	0	0	-99	-99	-99
2016	5115661	female	White	No	PRCTECT_x0020_CMBN_x0020_ABDOMINOPRNL_x0020_PULL-THRU_x0020_PX	45112	33.18	Inpatient	Not_x0020_transferred_x0020__x0028_admitted_x0020_from_x0020_home_x0029_	62	2016	2016	Home	General	General_x0020_Surgery	Yes	64	154	NO	No	No	Independent	No	No	No	No	Yes	No	No	No	No	No	No	No	No	None	25	25	25	25	25	25	25	25	25	25	-99	-99	-99
2016	5116504	male	White	No	PRCTECT_x0020_COMPL_x0020_CMBN_x0020_ABDOMINOPRNL_x0020_W_x002F_CLST	45110	30.76	Inpatient	Not_x0020_transferred_x0020__x0028_admitted_x0020_from_x0020_home_x0029_	53	2016	2016	Home	General	General_x0020_Surgery	Yes	62	126	NO	No	MODERATE_x0020_EXERTION	Independent	No	No	No	No	Yes	No	No	Yes	No	No	No	No	No	None	1	1	1	74	74	74	74	1	1	1	74	-99	74
2016	5117413	male	White	No	LAPS_x0020_PROCTECTOMY_x0020_COMBINED_x0020_PULL-THRU_x0020_W_x002F_RESERVOIR	45397	36.5	Inpatient	Not_x0020_transferred_x0020__x0028_admitted_x0020_from_x0020_home_x0029_	55	2016	2016	Home	General	General_x0020_Surgery	Yes	68	200	NO	No	No	Independent	No	No	No	No	Yes	No	No	No	No	No	No	No	No	None	9	9	9	9	9	9	9	9	9	9	-99	-99	-99
2016	5117440	female	Unknown_x002F_Not_x0020_Reported	Unknown	LAPS_x0020_PROCTECTOMY_x0020_ABDOMINOPERINEAL_x0020_W_x002F_COLOSTOMY	45395	33	Inpatient	Not_x0020_transferred_x0020__x0028_admitted_x0020_from_x0020_home_x0029_	54	2016	2016	Home	General	General_x0020_Surgery	Yes	60	231	NO	No	No	Independent	No	No	No	No	No	No	No	Yes	No	No	No	No	No	None	49	49	49	-99	49	49	49	0	0	0	-99	-99	-99
2016	5118645	male	Unknown_x002F_Not_x0020_Reported	Unknown	PELVIC_x0020_EXENTERATION_x0020_COLORECTAL_x0020_MALIGNANCY	45126	49.1	Inpatient	Not_x0020_transferred_x0020__x0028_admitted_x0020_from_x0020_home_x0029_	52	2016	2016	Rehab	General	General_x0020_Surgery	Yes	64	179	NO	Yes	No	Independent	No	No	No	No	No	No	No	No	No	No	No	No	No	None	2	2	2	2	2	2	2	2	2	2	-99	-99	-99
2016	5118768	male	Asian	No	PRCTECT_x0020_COMPL_x0020_CMBN_x0020_ABDOMINOPRNL_x0020_W_x002F_CLST	45110	30.76	Inpatient	Not_x0020_transferred_x0020__x0028_admitted_x0020_from_x0020_home_x0029_	51	2016	2016	Home	General	General_x0020_Surgery	Yes	65	180	NON-INSULIN	No	No	Independent	No	No	No	No	Yes	No	No	No	No	No	No	No	No	None	8	87	8	8	87	87	87	8	8	8	-99	-99	8
2016	5119222	female	Unknown_x002F_Not_x0020_Reported	Unknown	LAPS_x0020_COLECTOMY_x0020_ABDL_x0020_W_x002F_PROCTECTOMY_x0020_W_x002F_ILEOSTOMY	44212	34.58	Inpatient	Not_x0020_transferred_x0020__x0028_admitted_x0020_from_x0020_home_x0029_	62	2016	2016	Home	General	General_x0020_Surgery	Yes	62	130	NO	No	No	Independent	No	No	No	No	No	No	No	No	No	No	No	No	No	None	13	90	13	-99	-99	-99	-99	13	13	13	13	-99	13
2016	5119980	male	White	No	COLECTOMY_x0020_TOT_x0020_ABDL_x0020_W_x002F_PROCTECTOMY_x0020_W_x002F_ILEOSTOMY	44155	34.42	Inpatient	Not_x0020_transferred_x0020__x0028_admitted_x0020_from_x0020_home_x0029_	63	2016	2016	Home	General	General_x0020_Surgery	Yes	66	153	NO	No	No	Independent	No	No	No	No	No	No	No	No	No	No	No	No	No	None	1	1	1	1	1	1	1	1	1	1	-99	-99	1
2016	5120024	male	Asian	No	LAPS_x0020_COLCT_x0020_TTL_x0020_ABD_x0020_W_x002F_PRCTECT_x0020_ILEOANAL_x0020_ANASTOMSIS	44211	37.08	Inpatient	Not_x0020_transferred_x0020__x0028_admitted_x0020_from_x0020_home_x0029_	71	2016	2016	Expired	General	General_x0020_Surgery	Yes	64	79	NO	Yes	MODERATE_x0020_EXERTION	Independent	No	Yes	No	No	No	No	No	No	No	No	Yes	No	No	None	14	14	14	14	14	14	14	14	14	14	14	-99	14
2016	5120709	male	White	No	PRCTECT_x0020_PRTL_x0020_RESCJ_x0020_RECTUM_x0020_TABDL_x0020_APPR	45111	18.01	Inpatient	Not_x0020_transferred_x0020__x0028_admitted_x0020_from_x0020_home_x0029_	57	2016	2016	Home	General	General_x0020_Surgery	Yes	69	168	NO	No	No	Independent	No	No	No	No	No	No	No	No	No	No	No	No	No	None	0	0	0	-99	-99	-99	-99	0	0	0	0	-99	0
2016	5121394	male	White	No	PELVIC_x0020_EXENTERATION_x0020_COLORECTAL_x0020_MALIGNANCY	45126	49.1	Inpatient	Not_x0020_transferred_x0020__x0028_admitted_x0020_from_x0020_home_x0029_	71	2016	2016	Home	General	General_x0020_Surgery	No	65	132	NO	No	No	Independent	No	No	No	No	No	No	No	Yes	No	No	No	No	No	None	1	1	1	1	56	56	56	1	1	1	-99	-99	1
2016	5121616	female	White	No	PRCTECT_x0020_PRTL_x0020_RESCJ_x0020_RECTUM_x0020_TABDL_x0020_APPR	45111	18.01	Inpatient	Not_x0020_transferred_x0020__x0028_admitted_x0020_from_x0020_home_x0029_	50	2016	2016	Home	General	General_x0020_Surgery	Yes	67	175	NO	No	No	Independent	No	No	No	No	No	No	No	No	No	No	No	No	No	None	21	-99	-99	-99	21	-99	21	64	64	64	-99	-99	-99
2016	5121774	female	White	No	PELVIC_x0020_EXENTERATION_x0020_COLORECTAL_x0020_MALIGNANCY	45126	49.1	Inpatient	Not_x0020_transferred_x0020__x0028_admitted_x0020_from_x0020_home_x0029_	58	2016	2016	Skilled_x0020_Care_x002C__x0020_Not_x0020_Home	General	General_x0020_Surgery	Yes	63	121	INSULIN	Yes	No	Independent	No	No	No	No	No	No	No	Yes	No	No	Yes	No	No	None	0	0	0	0	-99	-99	-99	0	0	0	-99	-99	-99
2016	5121786	male	Unknown_x002F_Not_x0020_Reported	Unknown	PRCTECT_x0020_PRTL_x0020_RESCJ_x0020_RECTUM_x0020_TABDL_x0020_APPR	45111	18.01	Inpatient	Not_x0020_transferred_x0020__x0028_admitted_x0020_from_x0020_home_x0029_	82	2016	2016	Home	General	General_x0020_Surgery	Yes	68	203	NO	No	No	Independent	No	No	No	No	No	No	No	Yes	No	Yes	No	No	No	None	21	21	21	21	-99	-99	-99	21	21	21	-99	-99	-99
2016	5121904	female	Unknown_x002F_Not_x0020_Reported	Unknown	LAPS_x0020_PROCTECTOMY_x0020_COMBINED_x0020_PULL-THRU_x0020_W_x002F_RESERVOIR	45397	36.5	Inpatient	Not_x0020_transferred_x0020__x0028_admitted_x0020_from_x0020_home_x0029_	68	2016	2016	Home	General	General_x0020_Surgery	Yes	60	156	NO	No	No	Independent	No	No	No	No	Yes	No	No	No	No	No	No	No	No	None	7	7	7	-99	-99	-99	-99	7	7	7	-99	-99	-99
2016	5122104	male	Unknown_x002F_Not_x0020_Reported	Unknown	PRCTECT_x0020_COMPL_x0020_CMBN_x0020_ABDOMINOPRNL_x0020_W_x002F_CLST	45110	30.76	Inpatient	Not_x0020_transferred_x0020__x0028_admitted_x0020_from_x0020_home_x0029_	45	2016	2016	Home	General	General_x0020_Surgery	Yes	67	207	NO	No	No	Independent	No	No	No	No	No	No	No	Yes	No	No	No	No	No	None	3	3	3	3	3	3	3	3	3	3	3	-99	3
2016	5123625	male	White	No	PRCTECT_x0020_COMPL_x0020_CMBN_x0020_ABDOMINOPRNL_x0020_W_x002F_CLST	45110	30.76	Inpatient	Not_x0020_transferred_x0020__x0028_admitted_x0020_from_x0020_home_x0029_	75	2016	2016	Rehab	General	General_x0020_Surgery	Yes	70	226	NON-INSULIN	No	No	Independent	No	No	No	No	Yes	No	No	No	No	No	No	No	No	None	6	6	6	6	6	6	6	6	6	6	-99	-99	6
2016	5125140	male	White	No	PRCTECT_x0020_COMPL_x0020_CMBN_x0020_ABDOMINOPRNL_x0020_W_x002F_CLST	45110	30.76	Inpatient	Not_x0020_transferred_x0020__x0028_admitted_x0020_from_x0020_home_x0029_	54	2016	2016	Home	General	General_x0020_Surgery	Yes	70	234	NO	No	No	Independent	No	No	No	No	Yes	No	No	Yes	No	No	No	No	No	None	6	6	6	21	21	21	21	6	6	6	6	-99	6
2016	5125628	female	Unknown_x002F_Not_x0020_Reported	Unknown	LAPS_x0020_PROCTECTOMY_x0020_ABDOMINOPERINEAL_x0020_W_x002F_COLOSTOMY	45395	33	Inpatient	Not_x0020_transferred_x0020__x0028_admitted_x0020_from_x0020_home_x0029_	33	2016	2016	Home	General	General_x0020_Surgery	Yes	67	270	NO	No	No	Independent	No	No	No	No	No	No	No	Yes	No	No	No	No	No	None	3	3	3	-99	-99	-99	-99	3	3	3	-99	-99	-99
2016	5125884	female	Black_x0020_or_x0020_African_x0020_American	No	LAPS_x0020_PROCTECTOMY_x0020_COMBINED_x0020_PULL-THRU_x0020_W_x002F_RESERVOIR	45397	36.5	Inpatient	Not_x0020_transferred_x0020__x0028_admitted_x0020_from_x0020_home_x0029_	51	2016	2016	Home	General	General_x0020_Surgery	Yes	60	140	NO	No	No	Independent	No	No	No	No	Yes	No	No	No	No	No	No	No	No	None	29	29	29	29	29	29	29	-99	-99	-99	-99	-99	-99
2016	5127695	female	Black_x0020_or_x0020_African_x0020_American	No	LAPS_x0020_PROCTECTOMY_x0020_COMBINED_x0020_PULL-THRU_x0020_W_x002F_RESERVOIR	45397	36.5	Inpatient	Not_x0020_transferred_x0020__x0028_admitted_x0020_from_x0020_home_x0029_	49	2016	2016	Home	General	General_x0020_Surgery	Yes	67	181	NO	No	No	Independent	No	No	No	No	Yes	No	No	No	No	No	No	No	No	None	-99	-99	15	-99	-99	-99	-99	-99	0	0	-99	-99	-99
2016	5127943	male	Unknown_x002F_Not_x0020_Reported	Unknown	LAPS_x0020_PROCTECTOMY_x0020_ABDOMINOPERINEAL_x0020_W_x002F_COLOSTOMY	45395	33	Inpatient	Not_x0020_transferred_x0020__x0028_admitted_x0020_from_x0020_home_x0029_	59	2016	2016	Home	General	General_x0020_Surgery	Yes	68	279	NO	Yes	No	Independent	No	No	No	No	No	No	No	No	No	No	No	No	No	None	24	24	24	24	24	24	24	24	24	24	24	-99	24
2016	5128714	male	White	No	PRCTECT_x0020_CMBN_x0020_PULL-THRU_x0020_W_x002F_RSVR_x0020_W_x002F_NTRSTM	45119	33.48	Inpatient	Not_x0020_transferred_x0020__x0028_admitted_x0020_from_x0020_home_x0029_	70	2016	2016	Home	General	General_x0020_Surgery	Yes	72	209	NO	No	MODERATE_x0020_EXERTION	Independent	No	Yes	No	No	Yes	No	No	No	No	No	No	No	No	None	2	2	2	2	2	2	2	2	2	2	-99	-99	-99
2016	5128958	female	White	No	PRCTECT_x0020_COMPL_x0020_CMBN_x0020_ABDOMINOPRNL_x0020_W_x002F_CLST	45110	30.76	Inpatient	Not_x0020_transferred_x0020__x0028_admitted_x0020_from_x0020_home_x0029_	75	2016	2016	Rehab	General	General_x0020_Surgery	Yes	67	193	NO	No	MODERATE_x0020_EXERTION	Independent	No	No	No	No	No	No	No	No	No	No	No	Yes	No	None	11	11	11	11	11	11	11	11	11	11	-99	-99	-99
2016	5129321	male	White	No	LAPS_x0020_PROCTECTOMY_x0020_ABDOMINOPERINEAL_x0020_W_x002F_COLOSTOMY	45395	33	Inpatient	Not_x0020_transferred_x0020__x0028_admitted_x0020_from_x0020_home_x0029_	54	2016	2016	Home	General	General_x0020_Surgery	Yes	69	181	NO	Yes	No	Independent	No	No	No	No	No	No	No	Yes	No	No	No	No	No	None	0	0	0	0	0	0	0	0	0	0	-99	-99	-99
2016	5129374	male	White	No	LAPS_x0020_PROCTECTOMY_x0020_ABDOMINOPERINEAL_x0020_W_x002F_COLOSTOMY	45395	33	Inpatient	Not_x0020_transferred_x0020__x0028_admitted_x0020_from_x0020_home_x0029_	59	2016	2016	Home	General	General_x0020_Surgery	Yes	66	322	NO	No	No	Independent	No	No	No	No	No	No	No	No	No	No	No	No	No	None	13	13	13	-99	-99	-99	-99	13	13	13	-99	-99	-99
2016	5129587	female	Black_x0020_or_x0020_African_x0020_American	No	LAPS_x0020_PROCTECTOMY_x0020_COMBINED_x0020_PULL-THRU_x0020_W_x002F_RESERVOIR	45397	36.5	Inpatient	Not_x0020_transferred_x0020__x0028_admitted_x0020_from_x0020_home_x0029_	69	2016	2016	Home	General	General_x0020_Surgery	Yes	59	208	NON-INSULIN	No	No	Independent	No	No	No	No	Yes	No	No	No	No	No	No	No	No	None	12	12	12	12	12	12	12	12	12	12	47	-99	47
2016	5129775	male	White	No	PELVIC_x0020_EXENTERATION_x0020_COLORECTAL_x0020_MALIGNANCY	45126	49.1	Inpatient	Not_x0020_transferred_x0020__x0028_admitted_x0020_from_x0020_home_x0029_	55	2016	2016	Unknown	General	General_x0020_Surgery	Yes	70	141	NO	Yes	No	Independent	No	No	No	No	Yes	No	No	Yes	No	No	No	No	No	None	-99	-99	-99	-99	-99	-99	-99	-99	-99	-99	-99	-99	-99
2016	5130171	female	White	No	LAPS_x0020_PROCTECTOMY_x0020_ABDOMINOPERINEAL_x0020_W_x002F_COLOSTOMY	45395	33	Inpatient	Not_x0020_transferred_x0020__x0028_admitted_x0020_from_x0020_home_x0029_	65	2016	2016	Home	General	General_x0020_Surgery	Yes	63	155	NO	No	No	Independent	No	No	No	No	No	No	No	Yes	No	No	No	No	No	None	9	9	9	9	9	9	9	9	9	9	-99	-99	9
2016	5130833	female	White	No	PRCTECT_x0020_COMPL_x0020_CMBN_x0020_ABDOMINOPRNL_x0020_W_x002F_CLST	45110	30.76	Inpatient	Not_x0020_transferred_x0020__x0028_admitted_x0020_from_x0020_home_x0029_	59	2016	2016	Skilled_x0020_Care_x002C__x0020_Not_x0020_Home	General	General_x0020_Surgery	Yes	64	254	NO	No	No	Independent	No	No	No	No	Yes	No	Yes	No	No	No	No	Yes	No	None	31	31	31	31	31	31	31	31	31	31	31	-99	31
2016	5131046	male	White	No	LAPS_x0020_PROCTECTOMY_x0020_ABDOMINOPERINEAL_x0020_W_x002F_COLOSTOMY	45395	33	Inpatient	Not_x0020_transferred_x0020__x0028_admitted_x0020_from_x0020_home_x0029_	74	2016	2016	Home	General	General_x0020_Surgery	Yes	70	264	NO	No	No	Independent	No	No	No	No	Yes	No	No	No	No	No	No	No	No	None	0	0	0	53	53	53	53	0	0	0	-99	-99	-99
2016	5132237	male	White	Yes	LAPS_x0020_PROCTECTOMY_x0020_ABDOMINOPERINEAL_x0020_W_x002F_COLOSTOMY	45395	33	Inpatient	Not_x0020_transferred_x0020__x0028_admitted_x0020_from_x0020_home_x0029_	66	2016	2016	Home	General	General_x0020_Surgery	Yes	67	135	INSULIN	No	No	Independent	No	No	No	No	Yes	No	No	No	No	No	No	No	No	None	17	17	0	-99	65	65	65	7	7	7	-99	-99	65
2016	5132408	male	White	No	LAPS_x0020_PROCTECTOMY_x0020_COMBINED_x0020_PULL-THRU_x0020_W_x002F_RESERVOIR	45397	36.5	Inpatient	Not_x0020_transferred_x0020__x0028_admitted_x0020_from_x0020_home_x0029_	53	2016	2016	Home	General	General_x0020_Surgery	Yes	73	216	NO	Yes	No	Independent	No	No	No	No	Yes	No	No	No	No	No	No	No	No	None	1	1	1	-99	-99	-99	-99	1	1	1	-99	-99	-99
2016	5132674	female	White	No	PELVIC_x0020_EXENTERATION_x0020_COLORECTAL_x0020_MALIGNANCY	45126	49.1	Inpatient	Not_x0020_transferred_x0020__x0028_admitted_x0020_from_x0020_home_x0029_	63	2016	2016	Home	General	General_x0020_Surgery	No	67	162	NO	No	No	Independent	No	No	No	No	No	No	No	Yes	No	No	Yes	No	No	None	3	3	3	3	3	3	3	3	3	3	3	-99	3
2016	5132985	male	White	No	PRCTECT_x0020_COMPL_x0020_CMBN_x0020_ABDOMINOPRNL_x0020_W_x002F_CLST	45110	30.76	Inpatient	Not_x0020_transferred_x0020__x0028_admitted_x0020_from_x0020_home_x0029_	54	2016	2016	Home	General	General_x0020_Surgery	Yes	70	219	NO	No	No	Independent	No	No	No	No	No	No	No	No	No	No	No	No	No	None	1	1	1	-99	-99	-99	-99	1	1	1	-99	-99	-99
2016	5133357	male	White	No	LAPS_x0020_COLCT_x0020_TTL_x0020_ABD_x0020_W_x002F_PRCTECT_x0020_ILEOANAL_x0020_ANASTOMSIS	44211	37.08	Inpatient	Not_x0020_transferred_x0020__x0028_admitted_x0020_from_x0020_home_x0029_	63	2016	2016	Home	General	General_x0020_Surgery	Yes	65	135	NO	Yes	No	Independent	No	No	No	No	No	No	No	No	No	No	No	No	No	SIRS	22	22	22	83	83	83	83	22	22	22	-99	-99	84
2016	5133409	male	White	No	PRCTECT_x0020_COMPL_x0020_CMBN_x0020_ABDOMINOPRNL_x0020_W_x002F_CLST	45110	30.76	Inpatient	Not_x0020_transferred_x0020__x0028_admitted_x0020_from_x0020_home_x0029_	79	2016	2016	Skilled_x0020_Care_x002C__x0020_Not_x0020_Home	General	General_x0020_Surgery	Yes	69	165	NO	No	No	Independent	No	No	No	No	Yes	No	No	No	No	No	No	No	No	None	14	14	14	14	14	14	14	14	14	14	-99	-99	-99
2016	5133587	male	Unknown_x002F_Not_x0020_Reported	No	PRCTECT_x0020_COMPL_x0020_CMBN_x0020_ABDOMINOPRNL_x0020_W_x002F_CLST	45110	30.76	Inpatient	Not_x0020_transferred_x0020__x0028_admitted_x0020_from_x0020_home_x0029_	30	2016	2016	Home	General	General_x0020_Surgery	Yes	69	170	NO	Yes	No	Independent	No	No	No	No	No	No	No	Yes	No	No	No	No	No	None	4	4	4	70	70	70	70	4	4	4	4	-99	4
2016	5134962	male	White	No	PRCTECT_x0020_CMBN_x0020_PULL-THRU_x0020_W_x002F_RSVR_x0020_W_x002F_NTRSTM	45119	33.48	Inpatient	Not_x0020_transferred_x0020__x0028_admitted_x0020_from_x0020_home_x0029_	69	2016	2016	Home	General	General_x0020_Surgery	Yes	71	260	NO	No	No	Independent	No	No	No	No	No	No	No	No	No	No	No	No	No	None	6	6	6	6	6	-99	6	6	6	6	6	-99	6
2016	5135469	female	White	No	PELVIC_x0020_EXENTERATION_x0020_COLORECTAL_x0020_MALIGNANCY	45126	49.1	Inpatient	Not_x0020_transferred_x0020__x0028_admitted_x0020_from_x0020_home_x0029_	45	2016	2016	Home	General	General_x0020_Surgery	Yes	63	191	NO	No	No	Independent	No	No	No	No	No	No	No	Yes	No	No	No	No	No	None	1	1	1	1	1	1	1	1	1	1	1	-99	1
2016	5135548	male	White	No	PELVIC_x0020_EXENTERATION_x0020_COLORECTAL_x0020_MALIGNANCY	45126	49.1	Inpatient	Not_x0020_transferred_x0020__x0028_admitted_x0020_from_x0020_home_x0029_	76	2016	2016	Skilled_x0020_Care_x002C__x0020_Not_x0020_Home	General	General_x0020_Surgery	Yes	68	174	NO	No	No	Independent	No	No	No	No	Yes	No	No	No	No	No	Yes	No	No	None	0	0	0	-99	-99	-99	-99	23	0	23	0	-99	0
2016	5135914	female	White	No	PRCTECT_x0020_PRTL_x0020_RESCJ_x0020_RECTUM_x0020_TABDL_x0020_APPR	45111	18.01	Inpatient	Not_x0020_transferred_x0020__x0028_admitted_x0020_from_x0020_home_x0029_	75	2016	2016	Rehab	General	General_x0020_Surgery	Yes	65	143	NON-INSULIN	No	MODERATE_x0020_EXERTION	Independent	No	No	No	No	Yes	No	No	No	No	Yes	No	No	No	None	5	5	5	5	5	-99	5	5	5	5	5	-99	5
2016	5136297	female	White	No	PRCTECT_x0020_PRTL_x0020_RESCJ_x0020_RECTUM_x0020_TABDL_x0020_APPR	45111	18.01	Inpatient	Not_x0020_transferred_x0020__x0028_admitted_x0020_from_x0020_home_x0029_	73	2016	2016	Home	General	General_x0020_Surgery	Yes	63	183	NO	No	No	Independent	No	No	No	No	Yes	No	No	No	No	No	No	No	No	None	13	13	13	13	13	-99	13	13	13	13	13	-99	13
2016	5137226	female	White	No	PRCTECT_x0020_COMPL_x0020_CMBN_x0020_ABDOMINOPRNL_x0020_W_x002F_CLST	45110	30.76	Inpatient	Not_x0020_transferred_x0020__x0028_admitted_x0020_from_x0020_home_x0029_	66	2016	2016	Home	General	General_x0020_Surgery	Yes	66	135	NO	No	No	Independent	No	No	No	No	No	No	No	No	No	No	No	No	No	None	1	1	1	1	1	1	1	1	1	1	1	-99	1
2016	5138140	female	White	No	PRCTECT_x0020_COMPL_x0020_CMBN_x0020_ABDOMINOPRNL_x0020_W_x002F_CLST	45110	30.76	Inpatient	Not_x0020_transferred_x0020__x0028_admitted_x0020_from_x0020_home_x0029_	59	2016	2016	Home	General	General_x0020_Surgery	Yes	61	146	NON-INSULIN	Yes	No	Independent	No	Yes	No	No	Yes	No	No	No	No	No	No	No	No	None	62	62	62	62	62	62	62	62	62	62	41	-99	41
2016	5138352	female	White	No	PRCTECT_x0020_COMPL_x0020_CMBN_x0020_ABDOMINOPRNL_x0020_W_x002F_CLST	45110	30.76	Inpatient	Not_x0020_transferred_x0020__x0028_admitted_x0020_from_x0020_home_x0029_	52	2016	2016	Skilled_x0020_Care_x002C__x0020_Not_x0020_Home	General	General_x0020_Surgery	Yes	63	143	NO	Yes	No	Independent	No	No	No	No	No	No	No	No	No	No	No	Yes	No	None	3	3	3	3	3	3	3	3	3	3	3	-99	3
2016	5138427	female	White	No	LAPS_x0020_PROCTECTOMY_x0020_ABDOMINOPERINEAL_x0020_W_x002F_COLOSTOMY	45395	33	Inpatient	Not_x0020_transferred_x0020__x0028_admitted_x0020_from_x0020_home_x0029_	74	2016	2016	Home	General	General_x0020_Surgery	Yes	64	150	NO	No	No	Independent	No	No	No	No	Yes	No	No	No	No	No	No	No	No	None	0	0	0	0	0	0	0	0	0	0	-99	-99	-99
2016	5139011	female	White	No	PRCTECT_x0020_COMPL_x0020_CMBN_x0020_ABDOMINOPRNL_x0020_W_x002F_CLST	45110	30.76	Inpatient	Nursing_x0020_home_x0020_-_x0020_Chronic_x0020_care_x0020_-_x0020_Intermediate_x0020_care	43	2016	2016	Home	General	General_x0020_Surgery	No	59	134	NO	No	No	Independent	No	No	No	No	Yes	No	No	No	No	No	No	No	No	None	0	0	0	-99	-99	-99	-99	0	0	0	-99	-99	-99
2016	5139228	male	White	No	LAPS_x0020_COLECTOMY_x0020_ABDL_x0020_W_x002F_PROCTECTOMY_x0020_W_x002F_ILEOSTOMY	44212	34.58	Inpatient	Not_x0020_transferred_x0020__x0028_admitted_x0020_from_x0020_home_x0029_	57	2016	2016	Home	General	General_x0020_Surgery	Yes	71	210	NO	No	No	Independent	No	No	No	No	Yes	No	No	No	No	Yes	No	No	No	None	15	15	15	-99	-99	-99	-99	15	15	15	-99	-99	-99
2016	5141205	female	Unknown_x002F_Not_x0020_Reported	No	PRCTECT_x0020_COMPL_x0020_CMBN_x0020_ABDOMINOPRNL_x0020_W_x002F_CLST	45110	30.76	Inpatient	Not_x0020_transferred_x0020__x0028_admitted_x0020_from_x0020_home_x0029_	50	2016	2016	Home	General	General_x0020_Surgery	Yes	63	172	INSULIN	Yes	No	Independent	No	No	No	No	Yes	No	No	No	No	No	No	No	No	None	2	2	2	-99	-99	-99	-99	2	2	2	-99	-99	-99
2016	5142514	male	White	No	PRCTECT_x0020_PRTL_x0020_RESCJ_x0020_RECTUM_x0020_TABDL_x0020_APPR	45111	18.01	Inpatient	Not_x0020_transferred_x0020__x0028_admitted_x0020_from_x0020_home_x0029_	59	2016	2016	Home	General	General_x0020_Surgery	Yes	69	262	NO	No	No	Independent	No	No	No	No	Yes	No	No	Yes	No	No	No	No	No	None	-99	-99	-99	-99	-99	-99	-99	-99	-99	-99	-99	-99	-99
2016	5142552	male	White	No	PRCTECT_x0020_COMPL_x0020_CMBN_x0020_ABDOMINOPRNL_x0020_W_x002F_CLST	45110	30.76	Inpatient	Not_x0020_transferred_x0020__x0028_admitted_x0020_from_x0020_home_x0029_	53	2016	2016	Home	General	General_x0020_Surgery	Yes	67	157	NO	No	No	Independent	No	No	No	No	No	No	No	No	No	No	No	No	No	None	11	11	11	11	11	11	11	11	11	11	11	-99	11
2016	5143521	female	White	No	PRCTECT_x0020_COMPL_x0020_CMBN_x0020_ABDOMINOPRNL_x0020_W_x002F_CLST	45110	30.76	Inpatient	Not_x0020_transferred_x0020__x0028_admitted_x0020_from_x0020_home_x0029_	61	2016	2016	Home	General	General_x0020_Surgery	Yes	68	138	NO	No	No	Independent	No	No	No	No	No	No	No	No	No	No	No	No	No	None	-99	-99	-99	-99	-99	-99	-99	-99	-99	-99	-99	-99	-99
2016	5146469	female	White	No	PRCTECT_x0020_COMPL_x0020_CMBN_x0020_ABDOMINOPRNL_x0020_W_x002F_CLST	45110	30.76	Inpatient	Not_x0020_transferred_x0020__x0028_admitted_x0020_from_x0020_home_x0029_	56	2016	2016	Home	General	General_x0020_Surgery	Yes	62	152	NO	Yes	No	Independent	No	No	No	No	Yes	No	No	No	No	No	Yes	No	No	None	2	2	2	2	2	2	2	2	2	2	-99	-99	-99
2016	5146642	female	Unknown_x002F_Not_x0020_Reported	Unknown	PRCTECT_x0020_COMPL_x0020_CMBN_x0020_ABDOMINOPRNL_x0020_W_x002F_CLST	45110	30.76	Inpatient	Not_x0020_transferred_x0020__x0028_admitted_x0020_from_x0020_home_x0029_	81	2016	2016	Home	General	General_x0020_Surgery	Yes	58	112	NO	No	No	Independent	No	No	No	No	No	No	No	No	No	No	No	No	No	None	51	7	51	51	51	51	51	51	51	51	-99	-99	-99
2016	5146764	female	White	No	LAPS_x0020_PROCTECTOMY_x0020_COMBINED_x0020_PULL-THRU_x0020_W_x002F_RESERVOIR	45397	36.5	Inpatient	Not_x0020_transferred_x0020__x0028_admitted_x0020_from_x0020_home_x0029_	83	2016	2016	Home	General	General_x0020_Surgery	Yes	66	150	NO	No	No	Independent	No	No	No	No	Yes	No	No	No	No	No	No	No	No	None	-99	-99	-99	-99	-99	-99	-99	20	20	20	-99	-99	-99
2016	5148262	female	White	No	COLECTOMY_x0020_TOT_x0020_ABDL_x0020_W_x002F_PROCTECTOMY_x0020_W_x002F_ILEOSTOMY	44155	34.42	Inpatient	Not_x0020_transferred_x0020__x0028_admitted_x0020_from_x0020_home_x0029_	73	2016	2016	Home	General	General_x0020_Surgery	Yes	62	148	NO	No	No	Independent	No	No	No	No	Yes	No	No	No	No	No	No	No	No	None	1	1	1	8	8	8	8	1	1	1	-99	-99	-99
2016	5148485	male	Black_x0020_or_x0020_African_x0020_American	No	LAPS_x0020_PROCTECTOMY_x0020_COMBINED_x0020_PULL-THRU_x0020_W_x002F_RESERVOIR	45397	36.5	Inpatient	Not_x0020_transferred_x0020__x0028_admitted_x0020_from_x0020_home_x0029_	54	2016	2016	Home	General	General_x0020_Surgery	Yes	67	170	NO	No	No	Independent	No	No	No	No	Yes	No	No	No	No	No	No	No	No	None	8	8	8	-99	-99	-99	-99	8	8	8	-99	-99	-99
2016	5149857	male	White	Yes	LAPS_x0020_PROCTECTOMY_x0020_ABDOMINOPERINEAL_x0020_W_x002F_COLOSTOMY	45395	33	Inpatient	Not_x0020_transferred_x0020__x0028_admitted_x0020_from_x0020_home_x0029_	41	2016	2016	Home	General	General_x0020_Surgery	Yes	68	220	NO	No	No	Independent	No	No	No	No	No	No	No	No	No	No	No	No	No	None	40	40	40	40	40	40	40	40	40	40	54	-99	54
2016	5149882	male	Black_x0020_or_x0020_African_x0020_American	No	PRCTECT_x0020_COMPL_x0020_CMBN_x0020_ABDOMINOPRNL_x0020_W_x002F_CLST	45110	30.76	Inpatient	Not_x0020_transferred_x0020__x0028_admitted_x0020_from_x0020_home_x0029_	79	2016	2016	Home	General	General_x0020_Surgery	Yes	68	165	NO	No	No	Independent	No	No	No	No	No	No	No	No	No	No	No	No	No	None	23	23	23	23	23	23	23	23	23	23	-99	-99	-99
2016	5150040	female	White	No	PRCTECT_x0020_COMPL_x0020_CMBN_x0020_ABDOMINOPRNL_x0020_W_x002F_CLST	45110	30.76	Inpatient	Not_x0020_transferred_x0020__x0028_admitted_x0020_from_x0020_home_x0029_	77	2016	2016	Skilled_x0020_Care_x002C__x0020_Not_x0020_Home	General	General_x0020_Surgery	Yes	62	131	NO	No	No	Independent	No	No	No	No	Yes	No	No	No	No	No	Yes	No	No	None	0	0	0	-99	-99	-99	-99	0	0	0	-99	-99	-99
2016	5150081	male	Unknown_x002F_Not_x0020_Reported	Unknown	PRCTECT_x0020_COMPL_x0020_CMBN_x0020_ABDOMINOPRNL_x0020_W_x002F_CLST	45110	30.76	Inpatient	Not_x0020_transferred_x0020__x0028_admitted_x0020_from_x0020_home_x0029_	81	2016	2016	Expired	Epidural	General_x0020_Surgery	Yes	67	184	NO	No	No	Independent	No	No	No	No	No	No	No	No	No	No	No	No	No	None	22	14	22	14	29	-99	29	22	22	22	-99	-99	-99
2016	5150718	male	Unknown_x002F_Not_x0020_Reported	Unknown	PRCTECT_x0020_COMPL_x0020_CMBN_x0020_ABDOMINOPRNL_x0020_W_x002F_CLST	45110	30.76	Inpatient	Not_x0020_transferred_x0020__x0028_admitted_x0020_from_x0020_home_x0029_	41	2016	2016	Home	General	General_x0020_Surgery	Yes	70	145	NO	No	No	Independent	No	No	No	No	No	No	No	No	No	No	No	No	No	None	14	14	14	14	14	-99	14	14	14	14	14	-99	14
2016	5150810	male	White	No	LAPS_x0020_PROCTECTOMY_x0020_ABDOMINOPERINEAL_x0020_W_x002F_COLOSTOMY	45395	33	Inpatient	Not_x0020_transferred_x0020__x0028_admitted_x0020_from_x0020_home_x0029_	70	2016	2016	Home	General	General_x0020_Surgery	Yes	71	189	NO	No	No	Independent	No	No	No	No	No	No	No	No	No	No	No	No	No	None	58	58	58	58	58	58	58	58	58	58	-99	-99	-99
2016	5151038	male	White	No	PRCTECT_x0020_CMBN_x0020_PULL-THRU_x0020_W_x002F_RSVR_x0020_W_x002F_NTRSTM	45119	33.48	Inpatient	Not_x0020_transferred_x0020__x0028_admitted_x0020_from_x0020_home_x0029_	63	2016	2016	Home	General	General_x0020_Surgery	Yes	74	232	NO	No	No	Independent	No	No	No	No	Yes	No	No	No	No	Yes	No	No	No	None	8	8	8	8	8	8	8	8	8	8	-99	-99	-99
2016	5151577	male	White	No	PRCTECT_x0020_CMBN_x0020_ABDOMINOPRNL_x0020_PULL-THRU_x0020_PX	45112	33.18	Inpatient	Not_x0020_transferred_x0020__x0028_admitted_x0020_from_x0020_home_x0029_	57	2016	2016	Home	General	General_x0020_Surgery	Yes	69	202	NO	No	No	Independent	No	No	No	No	No	No	No	Yes	No	No	No	No	No	None	0	28	28	28	28	28	28	28	28	28	-99	-99	-99
2016	5152317	male	White	No	PRCTECT_x0020_COMPL_x0020_CMBN_x0020_ABDOMINOPRNL_x0020_W_x002F_CLST	45110	30.76	Inpatient	Not_x0020_transferred_x0020__x0028_admitted_x0020_from_x0020_home_x0029_	50	2016	2016	Home	General	General_x0020_Surgery	Yes	76	196	NO	No	No	Independent	No	No	No	No	No	No	No	No	No	No	No	No	No	None	8	8	8	-99	-99	-99	-99	8	8	8	8	-99	8
2016	5152858	female	White	No	PRCTECT_x0020_COMPL_x0020_CMBN_x0020_ABDOMINOPRNL_x0020_W_x002F_CLST	45110	30.76	Inpatient	Not_x0020_transferred_x0020__x0028_admitted_x0020_from_x0020_home_x0029_	80	2016	2016	Home	General	General_x0020_Surgery	Yes	63	133	NO	No	No	Independent	No	No	No	No	Yes	No	No	No	No	No	No	No	No	None	24	35	35	-99	35	35	35	35	35	35	-99	-99	-99
2016	5153880	female	Black_x0020_or_x0020_African_x0020_American	No	PRCTECT_x0020_CMBN_x0020_PULL-THRU_x0020_W_x002F_RSVR_x0020_W_x002F_NTRSTM	45119	33.48	Inpatient	Not_x0020_transferred_x0020__x0028_admitted_x0020_from_x0020_home_x0029_	72	2016	2016	Home	General	General_x0020_Surgery	Yes	59	86	NON-INSULIN	No	No	Independent	No	No	No	No	No	No	No	No	No	No	No	No	No	None	9	9	9	9	9	9	9	9	9	9	9	-99	9
2016	5154052	male	White	No	PRCTECT_x0020_PRTL_x0020_RESCJ_x0020_RECTUM_x0020_TABDL_x0020_APPR	45111	18.01	Inpatient	Not_x0020_transferred_x0020__x0028_admitted_x0020_from_x0020_home_x0029_	61	2016	2016	Home	General	General_x0020_Surgery	Yes	68	200	NO	No	No	Independent	No	No	No	No	Yes	No	No	No	No	No	No	No	No	None	19	19	19	-99	25	25	25	19	19	19	-99	-99	25
2016	5154371	female	White	No	PRCTECT_x0020_COMPL_x0020_CMBN_x0020_ABDOMINOPRNL_x0020_W_x002F_CLST	45110	30.76	Inpatient	Not_x0020_transferred_x0020__x0028_admitted_x0020_from_x0020_home_x0029_	75	2016	2016	Home	General	General_x0020_Surgery	Yes	62	134	NO	No	No	Independent	No	No	No	No	No	No	No	No	No	No	No	No	No	None	11	11	11	66	66	66	66	11	11	11	88	-99	88
2016	5154574	male	White	Yes	PRCTECT_x0020_COMPL_x0020_CMBN_x0020_ABDOMINOPRNL_x0020_W_x002F_CLST	45110	30.76	Inpatient	Not_x0020_transferred_x0020__x0028_admitted_x0020_from_x0020_home_x0029_	59	2016	2016	Home	General	General_x0020_Surgery	Yes	66	150	NO	No	No	Independent	No	No	No	No	No	No	No	No	No	No	No	No	No	None	22	22	22	-99	28	28	28	22	22	22	-99	-99	-99
2016	5155350	male	White	No	PELVIC_x0020_EXENTERATION_x0020_COLORECTAL_x0020_MALIGNANCY	45126	49.1	Inpatient	Not_x0020_transferred_x0020__x0028_admitted_x0020_from_x0020_home_x0029_	45	2016	2016	Home	General	General_x0020_Surgery	Yes	72	236	NON-INSULIN	No	No	Independent	No	No	No	No	No	No	No	No	No	No	No	No	No	None	8	8	8	8	8	8	8	8	8	8	8	-99	8
2016	5155772	female	White	No	LAPS_x0020_PROCTECTOMY_x0020_ABDOMINOPERINEAL_x0020_W_x002F_COLOSTOMY	45395	33	Inpatient	Not_x0020_transferred_x0020__x0028_admitted_x0020_from_x0020_home_x0029_	61	2016	2016	Home	General	General_x0020_Surgery	Yes	66	146	NO	No	No	Independent	No	No	No	No	Yes	No	No	No	No	No	No	No	No	None	16	16	16	16	16	16	16	16	16	16	16	-99	16
2016	5156175	female	White	No	PRCTECT_x0020_COMPL_x0020_CMBN_x0020_ABDOMINOPRNL_x0020_W_x002F_CLST	45110	30.76	Inpatient	Not_x0020_transferred_x0020__x0028_admitted_x0020_from_x0020_home_x0029_	61	2016	2016	Home	General	General_x0020_Surgery	Yes	64	293	NON-INSULIN	No	No	Independent	No	No	No	No	No	No	No	No	No	No	No	No	No	None	4	4	4	4	4	4	4	4	4	4	-99	-99	-99
2016	5157353	male	White	No	LAPS_x0020_PROCTECTOMY_x0020_ABDOMINOPERINEAL_x0020_W_x002F_COLOSTOMY	45395	33	Inpatient	Not_x0020_transferred_x0020__x0028_admitted_x0020_from_x0020_home_x0029_	46	2016	2016	Home	General	General_x0020_Surgery	Yes	68	185	NO	No	No	Independent	No	No	No	No	No	No	No	No	No	No	No	No	No	None	22	22	22	22	22	22	22	22	22	22	-99	-99	-99
2016	5158018	male	Unknown_x002F_Not_x0020_Reported	Unknown	COLECTOMY_x0020_TOT_x0020_ABDL_x0020_W_x002F_PROCTECTOMY_x0020_W_x002F_ILEOSTOMY	44155	34.42	Inpatient	Not_x0020_transferred_x0020__x0028_admitted_x0020_from_x0020_home_x0029_	53	2016	2016	Home	General	General_x0020_Surgery	Yes	71	204	NO	Yes	No	Independent	No	No	No	No	No	No	No	No	No	No	No	No	No	None	13	13	13	13	13	-99	13	13	13	13	13	-99	13
2016	5158362	female	White	No	LAPS_x0020_PROCTECTOMY_x0020_ABDOMINOPERINEAL_x0020_W_x002F_COLOSTOMY	45395	33	Inpatient	Not_x0020_transferred_x0020__x0028_admitted_x0020_from_x0020_home_x0029_	52	2016	2016	Home	General	General_x0020_Surgery	Yes	67	173	NO	No	No	Independent	No	No	No	No	No	No	No	No	No	No	No	No	No	None	26	59	59	26	26	26	26	26	26	26	26	-99	26
2016	5158641	male	Asian	No	LAPS_x0020_PROCTECTOMY_x0020_COMBINED_x0020_PULL-THRU_x0020_W_x002F_RESERVOIR	45397	36.5	Inpatient	Not_x0020_transferred_x0020__x0028_admitted_x0020_from_x0020_home_x0029_	53	2016	2016	Home	General	General_x0020_Surgery	Yes	64	105	NO	Yes	No	Independent	No	No	No	No	Yes	No	No	No	No	No	No	Yes	No	None	21	21	21	21	21	21	21	21	21	21	21	-99	21
2016	5158823	male	White	No	PRCTECT_x0020_PRTL_x0020_RESCJ_x0020_RECTUM_x0020_TABDL_x0020_APPR	45111	18.01	Inpatient	Not_x0020_transferred_x0020__x0028_admitted_x0020_from_x0020_home_x0029_	68	2016	2016	Home	General	General_x0020_Surgery	Yes	69	184	NO	No	No	Independent	No	No	No	No	Yes	No	No	No	No	No	No	No	No	None	6	6	6	6	6	-99	6	6	6	6	6	-99	6
2016	5159043	male	White	No	PRCTECT_x0020_PRTL_x0020_RESCJ_x0020_RECTUM_x0020_TABDL_x0020_APPR	45111	18.01	Inpatient	Not_x0020_transferred_x0020__x0028_admitted_x0020_from_x0020_home_x0029_	50	2016	2016	Home	General	General_x0020_Surgery	Yes	69	209	NO	No	No	Independent	No	No	No	No	No	No	No	No	No	Yes	No	No	No	None	0	5	5	5	5	5	5	5	0	5	5	-99	5
2016	5160394	male	White	No	PRCTECT_x0020_PRTL_x0020_W_x002F_MUCOSEC_x0020_ILEOANAL_x0020_ANAST_x0020_RSVR	45113	33.22	Inpatient	Not_x0020_transferred_x0020__x0028_admitted_x0020_from_x0020_home_x0029_	57	2016	2016	Home	General	General_x0020_Surgery	Yes	66	180	NO	No	No	Independent	No	No	No	No	Yes	No	No	No	No	No	No	No	No	None	0	0	0	90	90	90	90	0	0	0	-99	-99	-99
2016	5160722	male	White	No	LAPS_x0020_PROCTECTOMY_x0020_ABDOMINOPERINEAL_x0020_W_x002F_COLOSTOMY	45395	33	Inpatient	Not_x0020_transferred_x0020__x0028_admitted_x0020_from_x0020_home_x0029_	65	2016	2016	Home	General	General_x0020_Surgery	Yes	67	155	NON-INSULIN	No	No	Independent	No	No	No	No	No	No	No	No	No	No	No	No	No	None	10	10	10	10	10	10	10	10	10	10	-99	-99	-99
2016	5160890	male	White	No	PRCTECT_x0020_CMBN_x0020_ABDOMINOPRNL_x0020_PULL-THRU_x0020_PX	45112	33.18	Inpatient	Not_x0020_transferred_x0020__x0028_admitted_x0020_from_x0020_home_x0029_	54	2016	2016	Home	General	General_x0020_Surgery	Yes	68	222	NON-INSULIN	No	No	Independent	No	No	No	No	Yes	No	No	No	No	No	Yes	No	No	None	36	36	36	58	58	58	58	58	36	58	-99	-99	-99
2016	5161711	male	Asian	No	LAPS_x0020_PROCTECTOMY_x0020_ABDOMINOPERINEAL_x0020_W_x002F_COLOSTOMY	45395	33	Inpatient	Not_x0020_transferred_x0020__x0028_admitted_x0020_from_x0020_home_x0029_	45	2016	2016	Home	General	General_x0020_Surgery	Yes	67	174	NO	No	No	Independent	No	No	No	No	No	No	No	No	No	No	No	No	No	None	66	66	66	66	66	66	66	66	66	66	-99	-99	-99
2016	5161995	male	White	No	LAPS_x0020_PROCTECTOMY_x0020_ABDOMINOPERINEAL_x0020_W_x002F_COLOSTOMY	45395	33	Inpatient	Not_x0020_transferred_x0020__x0028_admitted_x0020_from_x0020_home_x0029_	77	2016	2016	Home	General	General_x0020_Surgery	Yes	69	200	NO	No	No	Independent	No	No	No	No	Yes	No	No	No	No	No	No	No	No	None	17	17	17	-99	-99	-99	-99	17	17	17	-99	-99	-99
2016	5162405	female	White	No	PRCTECT_x0020_COMPL_x0020_CMBN_x0020_ABDOMINOPRNL_x0020_W_x002F_CLST	45110	30.76	Inpatient	Not_x0020_transferred_x0020__x0028_admitted_x0020_from_x0020_home_x0029_		2016	2016	Home	General	General_x0020_Surgery	Yes	59	112	NO	No	No	Independent	No	No	No	No	Yes	No	No	No	Yes	Yes	No	No	No	None	9	9	9	9	9	9	9	9	9	9	-99	-99	-99
2016	5162576	male	Unknown_x002F_Not_x0020_Reported	Unknown	LAPS_x0020_PROCTECTOMY_x0020_ABDOMINOPERINEAL_x0020_W_x002F_COLOSTOMY	45395	33	Inpatient	Not_x0020_transferred_x0020__x0028_admitted_x0020_from_x0020_home_x0029_	82	2016	2016	Home	General	General_x0020_Surgery	Yes	62	172	NON-INSULIN	No	No	Independent	No	No	No	No	Yes	No	No	No	No	No	No	No	No	None	29	29	16	16	-99	-99	-99	16	16	16	-99	-99	-99
2016	5162956	female	White	No	LAPS_x0020_COLCT_x0020_TTL_x0020_ABD_x0020_W_x002F_PRCTECT_x0020_ILEOANAL_x0020_ANASTOMSIS	44211	37.08	Inpatient	Not_x0020_transferred_x0020__x0028_admitted_x0020_from_x0020_home_x0029_	54	2016	2016	Home	General	General_x0020_Surgery	Yes	60	171	NO	No	No	Independent	No	No	No	No	No	No	No	No	No	No	No	No	No	None	14	14	14	14	14	14	14	14	14	14	-99	-99	-99
2016	5163330	male	White	No	LAPS_x0020_PROCTECTOMY_x0020_ABDOMINOPERINEAL_x0020_W_x002F_COLOSTOMY	45395	33	Inpatient	Not_x0020_transferred_x0020__x0028_admitted_x0020_from_x0020_home_x0029_	81	2016	2016	Home	General	General_x0020_Surgery	Yes	70	168	NO	No	No	Independent	No	No	No	No	Yes	No	No	No	No	No	No	No	No	None	15	15	15	-99	-99	-99	-99	7	7	7	-99	-99	-99
2016	5163744	male	White	No	LAPS_x0020_PROCTECTOMY_x0020_ABDOMINOPERINEAL_x0020_W_x002F_COLOSTOMY	45395	33	Inpatient	Not_x0020_transferred_x0020__x0028_admitted_x0020_from_x0020_home_x0029_	75	2016	2016	Home	General	General_x0020_Surgery	Yes	66	174	NO	No	No	Independent	No	No	No	No	No	No	No	No	No	No	No	No	No	None	26	26	26	-99	-99	-99	-99	26	26	26	26	-99	26
2016	5163849	female	White	No	LAPS_x0020_PROCTECTOMY_x0020_ABDOMINOPERINEAL_x0020_W_x002F_COLOSTOMY	45395	33	Inpatient	Not_x0020_transferred_x0020__x0028_admitted_x0020_from_x0020_home_x0029_	46	2016	2016	Home	General	General_x0020_Surgery	Yes	62	155	NO	No	No	Independent	No	No	No	No	No	No	No	No	No	No	No	No	No	None	13	13	13	62	62	62	62	13	13	13	-99	-99	-99
2016	5164045	female	White	No	LAPS_x0020_COLCT_x0020_TTL_x0020_ABD_x0020_W_x002F_PRCTECT_x0020_ILEOANAL_x0020_ANASTOMSIS	44211	37.08	Inpatient	Not_x0020_transferred_x0020__x0028_admitted_x0020_from_x0020_home_x0029_	57	2016	2016	Home	General	General_x0020_Surgery	Yes	62	102	NO	No	No	Independent	No	No	No	No	No	No	No	Yes	No	No	No	No	No	None	8	8	8	8	8	8	8	8	8	8	0	-99	0
2016	5164607	male	White	No	PRCTECT_x0020_CMBN_x0020_PULL-THRU_x0020_W_x002F_RSVR_x0020_W_x002F_NTRSTM	45119	33.48	Inpatient	Not_x0020_transferred_x0020__x0028_admitted_x0020_from_x0020_home_x0029_	89	2016	2016	Home	General	General_x0020_Surgery	Yes	69	173	NO	No	No	Independent	No	No	No	No	Yes	No	No	No	No	No	No	No	No	None	10	10	10	-99	-99	-99	-99	10	10	10	-99	-99	-99
2016	5164816	male	White	No	LAPS_x0020_PROCTECTOMY_x0020_ABDOMINOPERINEAL_x0020_W_x002F_COLOSTOMY	45395	33	Inpatient	Not_x0020_transferred_x0020__x0028_admitted_x0020_from_x0020_home_x0029_	75	2016	2016	Home	General	General_x0020_Surgery	Yes	64	128	NO	No	No	Independent	No	No	No	No	No	No	No	No	No	No	No	No	No	None	15	15	15	-99	-99	-99	-99	15	15	15	-99	-99	-99
2016	5165075	female	White	No	PRCTECT_x0020_CMBN_x0020_ABDOMINOPRNL_x0020_PULL-THRU_x0020_PX	45112	33.18	Inpatient	Not_x0020_transferred_x0020__x0028_admitted_x0020_from_x0020_home_x0029_	57	2016	2016	Home	General	General_x0020_Surgery	Yes	66	175	INSULIN	No	No	Independent	No	No	No	No	Yes	No	No	No	No	No	No	No	No	None	2	2	2	-99	-99	-99	-99	2	2	2	2	-99	2
2016	5165205	male	White	No	LAPS_x0020_PROCTECTOMY_x0020_ABDOMINOPERINEAL_x0020_W_x002F_COLOSTOMY	45395	33	Inpatient	Not_x0020_transferred_x0020__x0028_admitted_x0020_from_x0020_home_x0029_	32	2016	2016	Home	General	General_x0020_Surgery	Yes	73	176	NO	Yes	No	Independent	No	No	No	No	No	No	No	No	No	No	Yes	No	No	None	51	51	51	51	51	51	51	51	51	51	-99	-99	-99
2016	5165216	female	Unknown_x002F_Not_x0020_Reported	Unknown	PRCTECT_x0020_COMPL_x0020_CMBN_x0020_ABDOMINOPRNL_x0020_W_x002F_CLST	45110	30.76	Inpatient	Not_x0020_transferred_x0020__x0028_admitted_x0020_from_x0020_home_x0029_	64	2016	2016	Home	General	General_x0020_Surgery	Yes	64	151	NON-INSULIN	No	No	Independent	No	No	No	No	No	No	No	No	No	No	No	No	No	None	20	20	20	20	-99	-99	-99	20	20	20	20	-99	20
2016	5166086	female	White	No	LAPS_x0020_PROCTECTOMY_x0020_ABDOMINOPERINEAL_x0020_W_x002F_COLOSTOMY	45395	33	Inpatient	Not_x0020_transferred_x0020__x0028_admitted_x0020_from_x0020_home_x0029_	53	2016	2016	Home	General	General_x0020_Surgery	Yes	64	189	NO	Yes	No	Independent	No	No	No	No	No	No	No	No	No	No	No	No	No	None	44	44	44	44	44	44	44	44	44	44	-99	-99	-99
2016	5166121	male	White	No	PELVIC_x0020_EXENTERATION_x0020_COLORECTAL_x0020_MALIGNANCY	45126	49.1	Inpatient	Not_x0020_transferred_x0020__x0028_admitted_x0020_from_x0020_home_x0029_	76	2016	2016	Skilled_x0020_Care_x002C__x0020_Not_x0020_Home	General	General_x0020_Surgery	Yes	65	209	NO	No	MODERATE_x0020_EXERTION	Unknown	No	No	No	No	Yes	No	No	No	No	No	No	No	No	None	12	12	12	34	34	34	34	12	12	12	-99	-99	-99
2016	5166380	male	Unknown_x002F_Not_x0020_Reported	Unknown	COLECTOMY_x0020_TOT_x0020_ABD_x0020_W_x002F_PROCTECTOMY_x0020_ILEOANAL_x0020_ANAST	44157	35.7	Inpatient	Not_x0020_transferred_x0020__x0028_admitted_x0020_from_x0020_home_x0029_	41	2015	2016	Home	General	General_x0020_Surgery	Yes	67	172	NO	No	No	Independent	No	No	No	No	No	No	No	No	No	No	No	No	No	None	-99	-99	-99	-99	-99	-99	-99	9	9	9	-99	-99	-99
2016	5166886	female	White	No	PRCTECT_x0020_CMBN_x0020_PULL-THRU_x0020_W_x002F_RSVR_x0020_W_x002F_NTRSTM	45119	33.48	Inpatient	Not_x0020_transferred_x0020__x0028_admitted_x0020_from_x0020_home_x0029_	53	2016	2016	Home	General	General_x0020_Surgery	Yes	67	129	NO	No	No	Independent	No	No	No	No	No	No	No	No	No	No	No	No	No	None	15	15	15	15	15	15	15	15	15	15	1	-99	1
2016	5168335	male	White	No	LAPS_x0020_COLECTOMY_x0020_ABDL_x0020_W_x002F_PROCTECTOMY_x0020_W_x002F_ILEOSTOMY	44212	34.58	Inpatient	Not_x0020_transferred_x0020__x0028_admitted_x0020_from_x0020_home_x0029_	29	2016	2016	Home	General	General_x0020_Surgery	Yes	65	150	NO	No	No	Independent	No	No	No	No	No	No	No	No	No	No	No	No	No	None	-99	-99	-99	-99	-99	-99	-99	55	55	55	-99	-99	-99
2016	5168902	male	White	No	LAPS_x0020_PROCTECTOMY_x0020_ABDOMINOPERINEAL_x0020_W_x002F_COLOSTOMY	45395	33	Inpatient	Not_x0020_transferred_x0020__x0028_admitted_x0020_from_x0020_home_x0029_	53	2016	2016	Home	General	General_x0020_Surgery	Yes	69	197	NO	No	No	Independent	No	No	No	No	No	No	No	No	No	No	No	No	No	None	1	1	1	1	1	1	1	1	1	1	-99	-99	-99
2016	5169559	female	White	No	LAPS_x0020_PROCTECTOMY_x0020_COMBINED_x0020_PULL-THRU_x0020_W_x002F_RESERVOIR	45397	36.5	Inpatient	Not_x0020_transferred_x0020__x0028_admitted_x0020_from_x0020_home_x0029_	84	2016	2016	Home	General	General_x0020_Surgery	Yes	60	89	NO	No	No	Independent	No	No	No	No	Yes	No	No	No	No	No	No	No	No	None	13	13	13	13	13	-99	13	13	13	13	13	-99	13
2016	5171603	male	White	No	PRCTECT_x0020_PRTL_x0020_RESCJ_x0020_RECTUM_x0020_TABDL_x0020_APPR	45111	18.01	Inpatient	Not_x0020_transferred_x0020__x0028_admitted_x0020_from_x0020_home_x0029_	78	2016	2016	Home	General	General_x0020_Surgery	Yes	71	149	NO	Yes	No	Independent	No	No	No	No	Yes	No	No	No	No	No	Yes	No	No	None	13	13	13	13	13	-99	13	13	13	13	13	-99	13
2016	5172179	male	White	No	LAPS_x0020_PROCTECTOMY_x0020_COMBINED_x0020_PULL-THRU_x0020_W_x002F_RESERVOIR	45397	36.5	Inpatient	Not_x0020_transferred_x0020__x0028_admitted_x0020_from_x0020_home_x0029_	65	2016	2016	Home	General	General_x0020_Surgery	Yes	67	167	NO	No	No	Independent	No	No	No	No	Yes	No	No	No	No	No	No	No	No	None	13	13	13	-99	-99	-99	-99	13	13	13	-99	-99	-99
2016	5172183	female	White	Yes	LAPS_x0020_PROCTECTOMY_x0020_COMBINED_x0020_PULL-THRU_x0020_W_x002F_RESERVOIR	45397	36.5	Inpatient	Not_x0020_transferred_x0020__x0028_admitted_x0020_from_x0020_home_x0029_	62	2016	2016	Home	General	General_x0020_Surgery	Yes	60	160	NO	No	MODERATE_x0020_EXERTION	Independent	No	No	No	No	Yes	No	No	No	No	No	No	No	No	None	43	43	43	43	43	43	43	43	43	43	50	-99	50
2016	5172872	male	Black_x0020_or_x0020_African_x0020_American	No	PRCTECT_x0020_COMPL_x0020_CMBN_x0020_ABDOMINOPRNL_x0020_W_x002F_CLST	45110	30.76	Inpatient	Not_x0020_transferred_x0020__x0028_admitted_x0020_from_x0020_home_x0029_	65	2016	2016	Home	General	General_x0020_Surgery	Yes	67	143	NO	Yes	No	Independent	No	No	No	No	No	No	No	Yes	No	No	No	No	No	None	7	7	7	42	42	42	42	42	42	42	-99	-99	-99
2016	5173270	male	White	No	PELVIC_x0020_EXENTERATION_x0020_COLORECTAL_x0020_MALIGNANCY	45126	49.1	Inpatient	Not_x0020_transferred_x0020__x0028_admitted_x0020_from_x0020_home_x0029_	62	2016	2016	Home	General	General_x0020_Surgery	Yes	73	167	NO	No	No	Independent	No	No	No	No	No	No	No	No	No	No	No	No	No	None	8	8	8	8	8	8	8	8	8	8	8	-99	8
2016	5173780	female	White	Unknown	LAPS_x0020_PROCTECTOMY_x0020_ABDOMINOPERINEAL_x0020_W_x002F_COLOSTOMY	45395	33	Inpatient	Not_x0020_transferred_x0020__x0028_admitted_x0020_from_x0020_home_x0029_	66	2016	2016	Home	General	General_x0020_Surgery	Yes	64	130	NO	No	No	Independent	No	No	No	No	Yes	No	No	No	No	No	No	No	No	None	16	16	16	19	19	19	19	16	16	16	16	-99	16
2016	5173829	male	White	No	PRCTECT_x0020_COMPL_x0020_CMBN_x0020_ABDOMINOPRNL_x0020_W_x002F_CLST	45110	30.76	Inpatient	Not_x0020_transferred_x0020__x0028_admitted_x0020_from_x0020_home_x0029_	73	2016	2016	Home	General	General_x0020_Surgery	Yes	72	190	NO	Yes	No	Independent	No	No	No	No	Yes	No	No	No	No	No	No	No	No	None	11	11	11	11	11	11	11	11	11	11	-99	-99	-99
2016	5174383	male	Unknown_x002F_Not_x0020_Reported	Unknown	PRCTECT_x0020_COMPL_x0020_CMBN_x0020_ABDOMINOPRNL_x0020_W_x002F_CLST	45110	30.76	Inpatient	Not_x0020_transferred_x0020__x0028_admitted_x0020_from_x0020_home_x0029_	73	2016	2016	Home	General	General_x0020_Surgery	Yes	67	196	NO	No	No	Independent	No	No	No	No	No	No	No	No	No	No	No	No	No	None	6	6	6	6	6	6	6	6	6	6	-99	-99	-99
2016	5174876	female	White	No	LAPS_x0020_PROCTECTOMY_x0020_ABDOMINOPERINEAL_x0020_W_x002F_COLOSTOMY	45395	33	Inpatient	Not_x0020_transferred_x0020__x0028_admitted_x0020_from_x0020_home_x0029_	63	2016	2016	Home	General	General_x0020_Surgery	Yes	63	190	NO	No	No	Independent	No	No	No	No	Yes	No	No	No	No	No	No	No	No	None	-99	-99	-99	-99	-99	-99	-99	-99	31	-99	-99	-99	-99
2016	5174901	male	White	Yes	PRCTECT_x0020_COMPL_x0020_CMBN_x0020_ABDOMINOPRNL_x0020_W_x002F_CLST	45110	30.76	Inpatient	Not_x0020_transferred_x0020__x0028_admitted_x0020_from_x0020_home_x0029_	49	2016	2016	Home	General	General_x0020_Surgery	Yes	64	194	NO	No	No	Independent	No	No	No	No	No	No	No	Yes	No	No	No	No	No	None	38	38	38	38	38	38	38	38	38	38	38	-99	38
2016	5175330	male	White	No	PRCTECT_x0020_COMPL_x0020_CMBN_x0020_ABDOMINOPRNL_x0020_W_x002F_CLST	45110	30.76	Inpatient	Not_x0020_transferred_x0020__x0028_admitted_x0020_from_x0020_home_x0029_	82	2016	2016	Expired	General	General_x0020_Surgery	Yes	71	159	NO	No	No	Independent	No	No	No	No	Yes	No	No	No	No	No	No	No	No	None	0	27	27	27	27	27	27	13	13	13	-99	-99	-99
2016	5175384	male	White	No	LAPS_x0020_PROCTECTOMY_x0020_ABDOMINOPERINEAL_x0020_W_x002F_COLOSTOMY	45395	33	Inpatient	Not_x0020_transferred_x0020__x0028_admitted_x0020_from_x0020_home_x0029_	69	2016	2016	Home	General	General_x0020_Surgery	Yes	70	191	NO	No	No	Independent	No	No	No	No	No	No	No	No	No	No	No	No	No	None	22	22	22	80	80	80	80	22	22	22	22	-99	22
2016	5176207	male	White	No	LAPS_x0020_PROCTECTOMY_x0020_COMBINED_x0020_PULL-THRU_x0020_W_x002F_RESERVOIR	45397	36.5	Inpatient	Not_x0020_transferred_x0020__x0028_admitted_x0020_from_x0020_home_x0029_	62	2016	2016	Home	General	General_x0020_Surgery	Yes	67	147	NO	No	No	Independent	No	No	No	No	Yes	No	No	No	No	No	No	No	No	None	6	6	6	6	6	-99	6	6	6	6	6	-99	6
2016	5177855	male	White	No	PRCTECT_x0020_PRTL_x0020_W_x002F_MUCOSEC_x0020_ILEOANAL_x0020_ANAST_x0020_RSVR	45113	33.22	Inpatient	Not_x0020_transferred_x0020__x0028_admitted_x0020_from_x0020_home_x0029_	46	2016	2016	Home	General	General_x0020_Surgery	Yes	72	229	NO	No	No	Independent	No	No	No	No	Yes	No	No	No	No	No	No	No	No	None	15	15	15	15	15	15	15	15	15	15	-99	-99	15
2016	5178334	female	White	No	PRCTECT_x0020_COMPL_x0020_CMBN_x0020_ABDOMINOPRNL_x0020_W_x002F_CLST	45110	30.76	Inpatient	Not_x0020_transferred_x0020__x0028_admitted_x0020_from_x0020_home_x0029_	54	2016	2016	Home	General	General_x0020_Surgery	Yes	63	158	NO	No	No	Independent	No	No	No	No	Yes	No	No	No	No	Yes	No	No	No	None	1	1	1	1	1	1	1	8	8	8	38	-99	38
2016	5179036	male	White	No	LAPS_x0020_PROCTECTOMY_x0020_ABDOMINOPERINEAL_x0020_W_x002F_COLOSTOMY	45395	33	Inpatient	Not_x0020_transferred_x0020__x0028_admitted_x0020_from_x0020_home_x0029_	78	2016	2016	Skilled_x0020_Care_x002C__x0020_Not_x0020_Home	General	General_x0020_Surgery	Yes	68	174	NO	No	No	Independent	No	No	No	No	Yes	No	No	No	No	No	Yes	No	No	None	0	0	0	74	74	74	74	0	0	0	-99	-99	-99
2016	5179334	female	White	No	PRCTECT_x0020_PRTL_x0020_W_x002F_MUCOSEC_x0020_ILEOANAL_x0020_ANAST_x0020_RSVR	45113	33.22	Inpatient	Not_x0020_transferred_x0020__x0028_admitted_x0020_from_x0020_home_x0029_	48	2016	2016	Home	General	General_x0020_Surgery	Yes	66	135	NO	No	No	Independent	No	No	No	No	No	No	No	No	No	No	No	No	No	None	9	9	9	9	9	9	9	9	9	9	-99	-99	-99
2016	5180478	male	White	No	LAPS_x0020_PROCTECTOMY_x0020_COMBINED_x0020_PULL-THRU_x0020_W_x002F_RESERVOIR	45397	36.5	Inpatient	Not_x0020_transferred_x0020__x0028_admitted_x0020_from_x0020_home_x0029_	78	2016	2016	Home	General	General_x0020_Surgery	Yes	68	183	NO	No	No	Independent	No	No	No	No	Yes	No	No	No	No	No	No	Yes	No	None	20	20	20	20	20	-99	20	20	20	20	20	-99	20
2016	5180481	male	White	No	PRCTECT_x0020_CMBN_x0020_PULL-THRU_x0020_W_x002F_RSVR_x0020_W_x002F_NTRSTM	45119	33.48	Inpatient	Not_x0020_transferred_x0020__x0028_admitted_x0020_from_x0020_home_x0029_	59	2016	2016	Home	General	General_x0020_Surgery	Yes	71	326	INSULIN	No	No	Independent	No	No	No	No	Yes	No	No	No	No	No	No	No	No	None	8	8	8	8	54	54	54	8	8	8	-99	-99	-99
2016	5181251	male	White	No	PRCTECT_x0020_COMPL_x0020_CMBN_x0020_ABDOMINOPRNL_x0020_W_x002F_CLST	45110	30.76	Inpatient	Not_x0020_transferred_x0020__x0028_admitted_x0020_from_x0020_home_x0029_	50	2016	2016	Home	General	General_x0020_Surgery	Yes	70	174	NO	No	No	Independent	No	No	No	No	No	No	No	No	No	No	Yes	No	No	None	23	23	23	23	23	23	23	23	23	23	23	-99	23
2016	5181255	male	White	No	PRCTECT_x0020_COMPL_x0020_CMBN_x0020_ABDOMINOPRNL_x0020_W_x002F_CLST	45110	30.76	Inpatient	Not_x0020_transferred_x0020__x0028_admitted_x0020_from_x0020_home_x0029_	71	2016	2016	Home	General	General_x0020_Surgery	Yes	70	213	NON-INSULIN	No	No	Independent	No	No	No	No	Yes	No	No	No	No	No	No	No	No	None	10	10	10	10	10	10	10	10	10	10	0	-99	0
2016	5181334	male	Unknown_x002F_Not_x0020_Reported	Unknown	LAPS_x0020_COLECTOMY_x0020_ABDL_x0020_W_x002F_PROCTECTOMY_x0020_W_x002F_ILEOSTOMY	44212	34.58	Inpatient	Not_x0020_transferred_x0020__x0028_admitted_x0020_from_x0020_home_x0029_	52	2016	2016	Home	General	General_x0020_Surgery	Yes	67	152	NO	No	No	Independent	No	No	No	No	No	No	No	No	No	No	No	No	No	None	14	14	14	-99	-99	-99	-99	14	14	14	14	-99	14
2016	5181511	female	White	No	PRCTECT_x0020_PRTL_x0020_RESCJ_x0020_RECTUM_x0020_TABDL_x0020_APPR	45111	18.01	Inpatient	From_x0020_acute_x0020_care_x0020_hospital_x0020_inpatient	48	2016	2016	Home	General	General_x0020_Surgery	No	-99	105	NO	No	No	Independent	No	No	No	No	No	No	No	No	No	No	No	No	No	None	0	0	0	3	1	1	1	0	0	0	-99	-99	0
2016	5181538	female	White	No	LAPS_x0020_PROCTECTOMY_x0020_COMBINED_x0020_PULL-THRU_x0020_W_x002F_RESERVOIR	45397	36.5	Inpatient	Not_x0020_transferred_x0020__x0028_admitted_x0020_from_x0020_home_x0029_	67	2016	2016	Skilled_x0020_Care_x002C__x0020_Not_x0020_Home	General	General_x0020_Surgery	Yes	63	140	INSULIN	No	No	Independent	No	No	No	No	Yes	No	No	No	No	No	No	No	No	None	7	7	7	-99	-99	-99	-99	7	7	7	-99	-99	-99
2016	5182345	male	Unknown_x002F_Not_x0020_Reported	Unknown	PRCTECT_x0020_PRTL_x0020_RESCJ_x0020_RECTUM_x0020_TABDL_x0020_APPR	45111	18.01	Inpatient	Not_x0020_transferred_x0020__x0028_admitted_x0020_from_x0020_home_x0029_	85	2016	2016	Home	General	General_x0020_Surgery	No	69	148	NO	No	MODERATE_x0020_EXERTION	Independent	No	No	No	No	Yes	No	No	No	No	No	No	No	No	None	1	1	1	-99	-99	-99	-99	1	1	1	1	-99	1
2016	5182608	female	Unknown_x002F_Not_x0020_Reported	Unknown	LAPS_x0020_COLECTOMY_x0020_ABDL_x0020_W_x002F_PROCTECTOMY_x0020_W_x002F_ILEOSTOMY	44212	34.58	Inpatient	Not_x0020_transferred_x0020__x0028_admitted_x0020_from_x0020_home_x0029_	69	2016	2016	Home	General	General_x0020_Surgery	Yes	64	231	NON-INSULIN	No	No	Independent	No	No	No	No	Yes	No	No	No	No	No	No	No	No	None	4	4	4	-99	-99	-99	-99	4	4	4	4	-99	4
2016	5182616	female	White	No	LAPS_x0020_PROCTECTOMY_x0020_ABDOMINOPERINEAL_x0020_W_x002F_COLOSTOMY	45395	33	Inpatient	Not_x0020_transferred_x0020__x0028_admitted_x0020_from_x0020_home_x0029_	67	2016	2016	Home	General	General_x0020_Surgery	Yes	68	141	NO	No	No	Independent	No	No	No	No	Yes	No	No	No	No	No	No	No	No	None	2	2	2	2	2	2	2	2	2	2	2	-99	2
2016	5182671	male	Unknown_x002F_Not_x0020_Reported	Yes	PRCTECT_x0020_COMPL_x0020_CMBN_x0020_ABDOMINOPRNL_x0020_W_x002F_CLST	45110	30.76	Inpatient	Not_x0020_transferred_x0020__x0028_admitted_x0020_from_x0020_home_x0029_	43	2016	2016	Home	General	General_x0020_Surgery	Yes	71	277	NO	No	No	Independent	No	No	No	No	No	No	No	No	No	No	No	No	No	None	0	0	0	60	60	60	60	0	0	0	0	-99	0
2016	5183176	female	White	No	PRCTECT_x0020_COMPL_x0020_CMBN_x0020_ABDOMINOPRNL_x0020_W_x002F_CLST	45110	30.76	Inpatient	Not_x0020_transferred_x0020__x0028_admitted_x0020_from_x0020_home_x0029_	61	2016	2016	Home	General	General_x0020_Surgery	Yes	64	209	NO	Yes	MODERATE_x0020_EXERTION	Independent	No	Yes	No	No	Yes	No	No	No	No	No	No	No	No	None	6	6	6	6	6	6	6	6	6	6	-99	-99	-99
2016	5183325	male	White	No	LAPS_x0020_PROCTECTOMY_x0020_ABDOMINOPERINEAL_x0020_W_x002F_COLOSTOMY	45395	33	Inpatient	Not_x0020_transferred_x0020__x0028_admitted_x0020_from_x0020_home_x0029_	64	2016	2016	Home	General	General_x0020_Surgery	Yes	73	334	NON-INSULIN	Yes	No	Independent	No	No	No	No	No	No	No	No	No	No	No	Yes	No	None	9	9	9	-99	-99	-99	-99	9	9	9	-99	-99	-99
2016	5183579	female	White	No	PRCTECT_x0020_COMPL_x0020_CMBN_x0020_ABDOMINOPRNL_x0020_W_x002F_CLST	45110	30.76	Inpatient	Not_x0020_transferred_x0020__x0028_admitted_x0020_from_x0020_home_x0029_	81	2016	2016	Home	General	General_x0020_Surgery	Yes	63	172	NO	No	No	Independent	No	No	No	No	No	No	No	No	No	No	No	No	No	None	-99	-99	-99	-99	-99	-99	-99	-99	-99	-99	-99	-99	-99
2016	5184392	female	Unknown_x002F_Not_x0020_Reported	Unknown	LAPS_x0020_COLECTOMY_x0020_ABDL_x0020_W_x002F_PROCTECTOMY_x0020_W_x002F_ILEOSTOMY	44212	34.58	Inpatient	Not_x0020_transferred_x0020__x0028_admitted_x0020_from_x0020_home_x0029_	70	2016	2016	Home	General	General_x0020_Surgery	Yes	62	122	NO	No	No	Independent	No	No	No	No	Yes	No	No	No	No	No	No	No	No	None	5	5	5	-99	-99	-99	-99	5	5	5	5	-99	5
2016	5184667	male	White	No	LAPS_x0020_COLCT_x0020_TTL_x0020_ABD_x0020_W_x002F_PRCTECT_x0020_ILEOANAL_x0020_ANASTOMSIS	44211	37.08	Inpatient	Not_x0020_transferred_x0020__x0028_admitted_x0020_from_x0020_home_x0029_	24	2016	2016	Home	General	General_x0020_Surgery	Yes	67	163	NO	No	No	Independent	No	No	No	No	No	No	No	No	No	No	No	No	No	None	5	5	5	5	5	5	5	5	5	5	-99	-99	5
2016	5184683	male	Unknown_x002F_Not_x0020_Reported	Unknown	PRCTECT_x0020_PRTL_x0020_RESCJ_x0020_RECTUM_x0020_TABDL_x0020_APPR	45111	18.01	Inpatient	Not_x0020_transferred_x0020__x0028_admitted_x0020_from_x0020_home_x0029_	57	2016	2016	Home	General	General_x0020_Surgery	No	73	191	NO	Yes	No	Independent	No	No	No	No	No	No	No	No	No	No	No	No	No	None	1	1	1	1	1	13	1	1	1	1	1	-99	1
2016	5184735	male	Unknown_x002F_Not_x0020_Reported	Unknown	PRCTECT_x0020_COMPL_x0020_CMBN_x0020_ABDOMINOPRNL_x0020_W_x002F_CLST	45110	30.76	Inpatient	Not_x0020_transferred_x0020__x0028_admitted_x0020_from_x0020_home_x0029_	65	2016	2016	Home	General	General_x0020_Surgery	Yes	70	270	NO	Yes	No	Independent	No	No	No	No	No	No	No	No	No	No	No	No	No	None	7	7	7	7	70	70	70	7	7	7	7	-99	7
2016	5185194	male	Unknown_x002F_Not_x0020_Reported	Unknown	PRCTECT_x0020_PRTL_x0020_RESCJ_x0020_RECTUM_x0020_TABDL_x0020_APPR	45111	18.01	Inpatient	Not_x0020_transferred_x0020__x0028_admitted_x0020_from_x0020_home_x0029_	74	2016	2016	Rehab	General	General_x0020_Surgery	No	-99	198	NO	No	No	Independent	No	No	No	No	Yes	No	No	No	No	No	No	No	No	None	1	1	1	1	1	23	1	1	1	1	1	-99	1
2016	5185551	male	White	No	PRCTECT_x0020_COMPL_x0020_CMBN_x0020_ABDOMINOPRNL_x0020_W_x002F_CLST	45110	30.76	Inpatient	Not_x0020_transferred_x0020__x0028_admitted_x0020_from_x0020_home_x0029_	46	2016	2016	Home	General	General_x0020_Surgery	Yes	74	235	INSULIN	No	No	Independent	No	No	No	No	Yes	No	No	No	No	No	No	No	No	None	7	7	7	7	7	7	7	7	7	7	-99	-99	-99
2016	5185801	female	White	No	PRCTECT_x0020_COMPL_x0020_W_x002F_PULL-THRU_x0020_PX_x0020__x0026__x0020_ANASTOMOSIS	45120	26.4	Inpatient	Not_x0020_transferred_x0020__x0028_admitted_x0020_from_x0020_home_x0029_	64	2016	2016	Home	General	General_x0020_Surgery	Yes	67	183	NO	Yes	No	Independent	No	No	No	No	No	No	No	No	No	No	No	No	No	None	0	0	0	-99	3	3	3	0	0	0	3	-99	3
2016	5185886	male	White	No	LAPS_x0020_PROCTECTOMY_x0020_COMBINED_x0020_PULL-THRU_x0020_W_x002F_RESERVOIR	45397	36.5	Inpatient	Not_x0020_transferred_x0020__x0028_admitted_x0020_from_x0020_home_x0029_	54	2016	2016	Home	General	General_x0020_Surgery	Yes	71	239	NON-INSULIN	Yes	No	Independent	No	No	No	No	No	No	No	No	No	No	No	No	No	None	4	43	4	-99	4	4	-99	4	4	4	-99	-99	-99
2016	5185960	male	Unknown_x002F_Not_x0020_Reported	Unknown	LAPS_x0020_PROCTECTOMY_x0020_ABDOMINOPERINEAL_x0020_W_x002F_COLOSTOMY	45395	33	Inpatient	Not_x0020_transferred_x0020__x0028_admitted_x0020_from_x0020_home_x0029_	85	2016	2016	Home	General	General_x0020_Surgery	Yes	68	132	NO	No	No	Independent	No	No	No	No	No	No	No	No	No	No	No	No	No	None	17	17	17	17	-99	-99	-99	17	17	17	17	-99	17
2016	5186055	female	White	No	LAPS_x0020_COLECTOMY_x0020_ABDL_x0020_W_x002F_PROCTECTOMY_x0020_W_x002F_ILEOSTOMY	44212	34.58	Inpatient	Not_x0020_transferred_x0020__x0028_admitted_x0020_from_x0020_home_x0029_	73	2016	2016	Home	General	General_x0020_Surgery	Yes	68	235	NO	No	No	Independent	No	No	No	No	No	No	No	No	No	No	No	No	No	None	-99	-99	39	3	39	39	39	40	40	39	-99	-99	81
2016	5188427	female	White	No	PRCTECT_x0020_PRTL_x0020_W_x002F_ANAST_x0020_ABDL_x0020__x0026__x0020_TRANSSAC_x0020_APPROACH	45114	30.79	Inpatient	Not_x0020_transferred_x0020__x0028_admitted_x0020_from_x0020_home_x0029_	70	2016	2016	Rehab	General	General_x0020_Surgery	Yes	64	163	NO	No	No	Independent	No	No	No	No	No	No	No	No	No	No	No	No	No	None	49	49	49	49	49	49	49	11	11	11	88	-99	88
2016	5188622	male	White	No	PRCTECT_x0020_COMPL_x0020_CMBN_x0020_ABDOMINOPRNL_x0020_W_x002F_CLST	45110	30.76	Inpatient	Not_x0020_transferred_x0020__x0028_admitted_x0020_from_x0020_home_x0029_	73	2016	2016	Home	General	General_x0020_Surgery	Yes	67	180	NO	No	No	Independent	No	No	No	No	Yes	No	No	No	No	No	No	No	No	None	-99	-99	-99	-99	-99	-99	-99	-99	-99	-99	-99	-99	-99
2016	5188762	female	White	No	PRCTECT_x0020_CMBN_x0020_PULL-THRU_x0020_W_x002F_RSVR_x0020_W_x002F_NTRSTM	45119	33.48	Inpatient	Not_x0020_transferred_x0020__x0028_admitted_x0020_from_x0020_home_x0029_	55	2016	2016	Home	General	General_x0020_Surgery	Yes	64	166	NO	No	No	Independent	No	No	No	No	No	No	No	No	No	No	No	No	No	None	17	17	17	17	17	17	17	17	17	17	-99	-99	-99
2016	5188810	female	White	No	LAPS_x0020_COLCT_x0020_TTL_x0020_ABD_x0020_W_x002F_PRCTECT_x0020_ILEOANAL_x0020_ANASTOMSIS	44211	37.08	Inpatient	Not_x0020_transferred_x0020__x0028_admitted_x0020_from_x0020_home_x0029_	45	2016	2016	Home	General	General_x0020_Surgery	Yes	68	161	NO	No	No	Independent	No	No	No	No	No	No	No	No	No	No	No	No	No	None	3	3	3	3	3	3	3	3	3	3	-99	-99	-99
2016	5188883	female	Black_x0020_or_x0020_African_x0020_American	No	LAPS_x0020_PROCTECTOMY_x0020_COMBINED_x0020_PULL-THRU_x0020_W_x002F_RESERVOIR	45397	36.5	Inpatient	Not_x0020_transferred_x0020__x0028_admitted_x0020_from_x0020_home_x0029_	83	2016	2016	Skilled_x0020_Care_x002C__x0020_Not_x0020_Home	General	General_x0020_Surgery	Yes	64	169	NO	No	No	Independent	No	No	No	No	No	No	No	No	No	No	No	No	No	None	13	13	13	13	13	13	13	13	13	13	-99	-99	-99
2016	5189243	female	White	No	PRCTECT_x0020_CMBN_x0020_PULL-THRU_x0020_W_x002F_RSVR_x0020_W_x002F_NTRSTM	45119	33.48	Inpatient	Not_x0020_transferred_x0020__x0028_admitted_x0020_from_x0020_home_x0029_	70	2016	2016	Home	General	General_x0020_Surgery	Yes	61	100	NO	No	No	Independent	No	No	No	No	No	No	No	No	No	No	No	No	No	None	13	13	13	13	13	13	13	13	13	13	-99	-99	-99
2016	5189536	male	White	No	LAPS_x0020_COLECTOMY_x0020_ABDL_x0020_W_x002F_PROCTECTOMY_x0020_W_x002F_ILEOSTOMY	44212	34.58	Inpatient	Not_x0020_transferred_x0020__x0028_admitted_x0020_from_x0020_home_x0029_	48	2016	2016	Home	General	General_x0020_Surgery	Yes	70	195	NO	No	No	Independent	No	No	No	No	No	No	No	No	No	No	No	No	No	None	8	8	8	8	8	8	8	8	8	8	-99	-99	-99
2016	5189815	male	White	Yes	PRCTECT_x0020_CMBN_x0020_ABDOMINOPRNL_x0020_PULL-THRU_x0020_PX	45112	33.18	Inpatient	Not_x0020_transferred_x0020__x0028_admitted_x0020_from_x0020_home_x0029_	40	2016	2016	Home	General	General_x0020_Surgery	Yes	73	264	NO	No	No	Independent	No	No	No	No	No	No	No	Yes	No	No	No	No	No	None	-99	-99	-99	-99	-99	-99	-99	-99	-99	-99	-99	-99	-99
2016	5190038	male	White	No	PRCTECT_x0020_COMPL_x0020_CMBN_x0020_ABDOMINOPRNL_x0020_W_x002F_CLST	45110	30.76	Inpatient	Not_x0020_transferred_x0020__x0028_admitted_x0020_from_x0020_home_x0029_	59	2016	2016	Home	General	General_x0020_Surgery	Yes	70	294	NO	No	MODERATE_x0020_EXERTION	Independent	No	No	No	No	Yes	No	No	No	No	No	No	No	No	None	24	24	24	24	24	24	24	24	24	24	-99	-99	78
2016	5190677	female	Unknown_x002F_Not_x0020_Reported	Yes	LAPS_x0020_PROCTECTOMY_x0020_ABDOMINOPERINEAL_x0020_W_x002F_COLOSTOMY	45395	33	Inpatient	Not_x0020_transferred_x0020__x0028_admitted_x0020_from_x0020_home_x0029_	43	2016	2016	Home	General	General_x0020_Surgery	Yes	57	90	NO	No	No	Independent	No	No	No	No	No	No	No	Yes	No	No	Yes	No	No	None	8	8	8	8	8	8	8	8	8	8	-99	-99	-99
2016	5190924	male	Unknown_x002F_Not_x0020_Reported	Yes	PRCTECT_x0020_COMPL_x0020_CMBN_x0020_ABDOMINOPRNL_x0020_W_x002F_CLST	45110	30.76	Inpatient	Not_x0020_transferred_x0020__x0028_admitted_x0020_from_x0020_home_x0029_	41	2016	2016	Home	General	General_x0020_Surgery	Yes	65	171	NO	No	No	Independent	No	No	No	No	No	No	No	Yes	No	No	No	No	No	None	16	16	16	16	16	16	16	16	16	16	-99	-99	16
2016	5191425	male	White	No	PRCTECT_x0020_CMBN_x0020_PULL-THRU_x0020_W_x002F_RSVR_x0020_W_x002F_NTRSTM	45119	33.48	Inpatient	Not_x0020_transferred_x0020__x0028_admitted_x0020_from_x0020_home_x0029_	56	2016	2016	Home	General	General_x0020_Surgery	Yes	69	146	NO	Yes	No	Independent	No	No	No	No	No	No	No	No	No	No	Yes	No	No	None	44	44	44	44	44	44	44	44	44	44	44	-99	44
2016	5191428	female	White	No	PRCTECT_x0020_CMBN_x0020_ABDOMINOPRNL_x0020_PULL-THRU_x0020_PX	45112	33.18	Inpatient	Not_x0020_transferred_x0020__x0028_admitted_x0020_from_x0020_home_x0029_	53	2016	2016	Home	General	General_x0020_Surgery	Yes	66	140	NO	No	No	Independent	No	No	No	No	No	No	No	No	No	No	No	No	No	None	6	6	6	-99	-99	-99	-99	6	6	6	-99	-99	-99
2016	5191452	female	White	No	LAPS_x0020_PROCTECTOMY_x0020_ABDOMINOPERINEAL_x0020_W_x002F_COLOSTOMY	45395	33	Inpatient	Not_x0020_transferred_x0020__x0028_admitted_x0020_from_x0020_home_x0029_	62	2016	2016	Home	General	General_x0020_Surgery	Yes	61	119	NO	No	No	Independent	No	No	No	No	No	No	No	Yes	No	No	No	No	No	None	6	6	6	6	6	6	6	6	6	6	-99	-99	-99
2016	5194984	male	White	No	PRCTECT_x0020_COMPL_x0020_CMBN_x0020_ABDOMINOPRNL_x0020_W_x002F_CLST	45110	30.76	Inpatient	Not_x0020_transferred_x0020__x0028_admitted_x0020_from_x0020_home_x0029_	36	2016	2016	Home	General	General_x0020_Surgery	Yes	73	220	NO	No	No	Independent	No	No	No	No	No	No	No	No	No	No	No	No	No	None	-99	-99	-99	-99	-99	-99	-99	11	11	11	-99	-99	-99
2016	5196921	female	White	No	COLECTOMY_x0020_TOT_x0020_ABDL_x0020_W_x002F_PROCTECTOMY_x0020_W_x002F_ILEOSTOMY	44155	34.42	Inpatient	Not_x0020_transferred_x0020__x0028_admitted_x0020_from_x0020_home_x0029_	56	2016	2016	Home	General	General_x0020_Surgery	Yes	60	174	NO	No	No	Independent	No	No	No	No	No	No	No	No	No	Yes	No	No	No	None	15	15	15	15	15	15	15	15	15	15	-99	-99	-99
2016	5196922	male	White	No	LAPS_x0020_PROCTECTOMY_x0020_ABDOMINOPERINEAL_x0020_W_x002F_COLOSTOMY	45395	33	Inpatient	Not_x0020_transferred_x0020__x0028_admitted_x0020_from_x0020_home_x0029_	65	2016	2016	Home	General	General_x0020_Surgery	Yes	69	169	NO	No	No	Independent	No	No	No	No	Yes	No	No	No	No	No	No	No	No	None	25	25	25	69	69	69	69	25	25	25	-99	-99	-99
2016	5197100	female	White	No	LAPS_x0020_PROCTECTOMY_x0020_COMBINED_x0020_PULL-THRU_x0020_W_x002F_RESERVOIR	45397	36.5	Inpatient	Not_x0020_transferred_x0020__x0028_admitted_x0020_from_x0020_home_x0029_	41	2016	2016	Home	General	General_x0020_Surgery	Yes	67	192	NO	No	No	Independent	No	No	No	No	No	No	No	No	No	No	No	No	No	None	4	4	4	4	34	4	4	4	4	4	-99	-99	-99
2016	5197360	male	White	No	PRCTECT_x0020_COMPL_x0020_CMBN_x0020_ABDOMINOPRNL_x0020_W_x002F_CLST	45110	30.76	Inpatient	Not_x0020_transferred_x0020__x0028_admitted_x0020_from_x0020_home_x0029_	73	2016	2016	Home	General	General_x0020_Surgery	Yes	66	185	NO	No	No	Independent	No	No	No	No	No	No	No	No	No	No	No	No	No	None	63	63	63	63	63	63	63	63	63	63	-99	-99	-99
2016	5198478	male	White	No	PRCTECT_x0020_PRTL_x0020_W_x002F_MUCOSEC_x0020_ILEOANAL_x0020_ANAST_x0020_RSVR	45113	33.22	Inpatient	Not_x0020_transferred_x0020__x0028_admitted_x0020_from_x0020_home_x0029_	63	2016	2016	Home	General	General_x0020_Surgery	Yes	70	216	INSULIN	No	No	Independent	No	No	No	No	Yes	No	No	No	No	No	No	No	No	None	-99	-99	-99	-99	-99	-99	-99	-99	-99	-99	-99	-99	-99
2016	5200307	male	White	No	LAPS_x0020_PROCTECTOMY_x0020_ABDOMINOPERINEAL_x0020_W_x002F_COLOSTOMY	45395	33	Inpatient	Not_x0020_transferred_x0020__x0028_admitted_x0020_from_x0020_home_x0029_	86	2016	2016	Skilled_x0020_Care_x002C__x0020_Not_x0020_Home	General	General_x0020_Surgery	No	71	169	NON-INSULIN	No	No	Independent	No	No	No	No	No	No	No	No	No	No	Yes	No	No	None	0	0	0	0	0	0	0	0	0	0	2	-99	2
2016	5200313	male	White	No	PRCTECT_x0020_COMPL_x0020_CMBN_x0020_ABDOMINOPRNL_x0020_W_x002F_CLST	45110	30.76	Inpatient	Not_x0020_transferred_x0020__x0028_admitted_x0020_from_x0020_home_x0029_	75	2016	2016	Skilled_x0020_Care_x002C__x0020_Not_x0020_Home	General	General_x0020_Surgery	Yes	65	163	NO	No	No	Independent	No	No	No	No	No	No	No	No	No	No	No	No	No	None	-99	-99	-99	-99	-99	-99	-99	-99	-99	-99	-99	-99	-99
2016	5201315	male	Black_x0020_or_x0020_African_x0020_American	Yes	LAPS_x0020_PROCTECTOMY_x0020_COMBINED_x0020_PULL-THRU_x0020_W_x002F_RESERVOIR	45397	36.5	Inpatient	Not_x0020_transferred_x0020__x0028_admitted_x0020_from_x0020_home_x0029_	71	2016	2016	Home	General	General_x0020_Surgery	No	64	152	NO	No	No	Independent	No	No	No	No	Yes	No	No	No	No	No	No	No	No	None	0	0	0	3	3	3	3	0	0	0	2	-99	2
2016	5201463	female	Unknown_x002F_Not_x0020_Reported	No	PRCTECT_x0020_CMBN_x0020_ABDOMINOPRNL_x0020_PULL-THRU_x0020_PX	45112	33.18	Inpatient	Not_x0020_transferred_x0020__x0028_admitted_x0020_from_x0020_home_x0029_	70	2016	2016	Home	General	General_x0020_Surgery	Yes	59	167	NON-INSULIN	No	No	Independent	No	No	No	No	Yes	No	No	No	No	No	No	No	No	None	6	6	6	6	6	6	6	6	6	6	6	-99	6
2016	5203584	male	American_x0020_Indian_x0020_or_x0020_Alaska_x0020_Native	Yes	PELVIC_x0020_EXENTERATION_x0020_COLORECTAL_x0020_MALIGNANCY	45126	49.1	Inpatient	Not_x0020_transferred_x0020__x0028_admitted_x0020_from_x0020_home_x0029_	46	2016	2016	Home	General	General_x0020_Surgery	Yes	64	124	NO	No	No	Independent	No	No	No	No	No	No	No	No	No	No	No	No	No	None	0	8	8	8	8	8	8	8	8	8	-99	-99	-99
2016	5204691	female	White	No	LAPS_x0020_PROCTECTOMY_x0020_ABDOMINOPERINEAL_x0020_W_x002F_COLOSTOMY	45395	33	Inpatient	Not_x0020_transferred_x0020__x0028_admitted_x0020_from_x0020_home_x0029_	63	2016	2016	Home	General	Gynecology	Yes	66	203	NO	No	No	Independent	No	No	No	No	No	No	No	No	No	No	No	No	No	None	36	36	36	36	36	36	36	36	36	36	-99	-99	-99
2016	5205135	female	White	No	PRCTECT_x0020_PRTL_x0020_W_x002F_ANAST_x0020_ABDL_x0020__x0026__x0020_TRANSSAC_x0020_APPROACH	45114	30.79	Inpatient	Not_x0020_transferred_x0020__x0028_admitted_x0020_from_x0020_home_x0029_	50	2016	2016	Home	General	General_x0020_Surgery	Yes	64	117	INSULIN	No	No	Independent	No	No	No	No	No	No	No	No	No	No	No	No	No	None	11	11	11	41	11	41	11	11	11	11	-99	-99	-99
2016	5205176	female	White	No	LAPS_x0020_PROCTECTOMY_x0020_ABDOMINOPERINEAL_x0020_W_x002F_COLOSTOMY	45395	33	Inpatient	Not_x0020_transferred_x0020__x0028_admitted_x0020_from_x0020_home_x0029_	40	2016	2016	Home	General	General_x0020_Surgery	Yes	65	124	NO	No	No	Independent	No	No	No	No	No	No	No	No	No	No	No	No	No	None	1	1	1	1	1	1	1	1	1	1	1	-99	1
2016	5206155	female	White	No	PELVIC_x0020_EXENTERATION_x0020_COLORECTAL_x0020_MALIGNANCY	45126	49.1	Inpatient	Not_x0020_transferred_x0020__x0028_admitted_x0020_from_x0020_home_x0029_	58	2016	2016	Rehab	General	General_x0020_Surgery	Yes	60	211	NO	No	MODERATE_x0020_EXERTION	Partially_x0020_Dependent	No	No	No	No	Yes	No	No	Yes	No	No	No	No	No	None	0	0	0	0	82	82	82	6	6	6	-99	-99	-99
2016	5206286	female	Unknown_x002F_Not_x0020_Reported	No	PRCTECT_x0020_COMPL_x0020_CMBN_x0020_ABDOMINOPRNL_x0020_W_x002F_CLST	45110	30.76	Inpatient	Not_x0020_transferred_x0020__x0028_admitted_x0020_from_x0020_home_x0029_	52	2016	2016	Home	General	General_x0020_Surgery	Yes	65	193	NO	No	No	Independent	No	No	No	No	No	No	No	No	No	No	No	No	No	None	8	8	8	8	8	8	8	8	8	8	8	-99	8
2016	5206425	female	White	No	LAPS_x0020_PROCTECTOMY_x0020_ABDOMINOPERINEAL_x0020_W_x002F_COLOSTOMY	45395	33	Inpatient	Not_x0020_transferred_x0020__x0028_admitted_x0020_from_x0020_home_x0029_	54	2016	2016	Home	General	General_x0020_Surgery	Yes	64	139	NON-INSULIN	No	No	Independent	No	No	No	No	No	No	No	No	No	No	No	No	No	None	13	13	13	13	23	23	23	13	13	13	23	-99	23
2016	5206879	male	White	No	LAPS_x0020_PROCTECTOMY_x0020_ABDOMINOPERINEAL_x0020_W_x002F_COLOSTOMY	45395	33	Inpatient	Not_x0020_transferred_x0020__x0028_admitted_x0020_from_x0020_home_x0029_	59	2016	2016	Home	General	General_x0020_Surgery	Yes	69	149	NO	Yes	No	Independent	No	No	No	No	No	No	No	No	No	No	No	No	No	None	19	19	19	-99	-99	-99	-99	19	19	19	-99	-99	-99
2016	5207262	male	White	No	LAPS_x0020_PROCTECTOMY_x0020_ABDOMINOPERINEAL_x0020_W_x002F_COLOSTOMY	45395	33	Inpatient	Not_x0020_transferred_x0020__x0028_admitted_x0020_from_x0020_home_x0029_	83	2016	2016	Rehab	General	General_x0020_Surgery	Yes	66	166	NO	No	No	Independent	No	Yes	No	No	Yes	No	No	No	No	No	No	No	No	None	32	32	32	32	32	32	32	32	32	32	-99	-99	0
2016	5208822	male	Unknown_x002F_Not_x0020_Reported	Yes	LAPS_x0020_PROCTECTOMY_x0020_ABDOMINOPERINEAL_x0020_W_x002F_COLOSTOMY	45395	33	Inpatient	Not_x0020_transferred_x0020__x0028_admitted_x0020_from_x0020_home_x0029_	71	2016	2016	Home	General	General_x0020_Surgery	Yes	65	245	NO	No	No	Independent	No	No	No	No	Yes	No	No	No	No	No	No	No	No	None	4	4	4	67	67	67	67	4	4	4	-99	-99	-99
2016	5209571	male	White	No	PRCTECT_x0020_COMPL_x0020_CMBN_x0020_ABDOMINOPRNL_x0020_W_x002F_CLST	45110	30.76	Inpatient	Not_x0020_transferred_x0020__x0028_admitted_x0020_from_x0020_home_x0029_	80	2016	2016	Home	General	General_x0020_Surgery	Yes	65	185	NO	No	No	Independent	No	No	No	No	No	No	No	No	No	No	No	No	No	None	24	24	24	24	24	24	24	24	24	24	24	-99	24
2016	5209620	female	White	No	LAPS_x0020_PROCTECTOMY_x0020_ABDOMINOPERINEAL_x0020_W_x002F_COLOSTOMY	45395	33	Inpatient	Not_x0020_transferred_x0020__x0028_admitted_x0020_from_x0020_home_x0029_	65	2016	2016	Home	General	General_x0020_Surgery	Yes	67	139	NO	No	No	Independent	No	No	No	No	Yes	No	No	No	No	No	No	No	No	None	13	13	13	13	13	13	13	13	13	13	-99	-99	5
2016	5209735	male	White	No	LAPS_x0020_PROCTECTOMY_x0020_ABDOMINOPERINEAL_x0020_W_x002F_COLOSTOMY	45395	33	Inpatient	Not_x0020_transferred_x0020__x0028_admitted_x0020_from_x0020_home_x0029_	59	2016	2016	Home	General	General_x0020_Surgery	Yes	71	200	NO	Yes	No	Independent	No	No	No	No	Yes	No	No	No	No	No	No	No	No	None	21	21	21	21	21	21	21	-99	-99	-99	21	-99	21
2016	5209826	female	White	No	PRCTECT_x0020_COMPL_x0020_CMBN_x0020_ABDOMINOPRNL_x0020_W_x002F_CLST	45110	30.76	Inpatient	Not_x0020_transferred_x0020__x0028_admitted_x0020_from_x0020_home_x0029_	55	2016	2016	Home	General	General_x0020_Surgery	Yes	68	175	NO	Yes	No	Independent	No	No	No	No	No	No	No	Yes	No	No	No	No	No	None	18	18	18	18	18	18	18	18	18	18	-99	-99	-99
2016	5210338	female	Unknown_x002F_Not_x0020_Reported	Yes	LAPS_x0020_PROCTECTOMY_x0020_ABDOMINOPERINEAL_x0020_W_x002F_COLOSTOMY	45395	33	Inpatient	Not_x0020_transferred_x0020__x0028_admitted_x0020_from_x0020_home_x0029_	67	2016	2016	Home	General	General_x0020_Surgery	Yes	58	126	NO	No	No	Independent	No	No	No	No	No	No	No	No	No	No	No	No	No	None	20	20	20	20	20	20	20	20	20	20	-99	-99	-99
2016	5210462	male	White	No	PELVIC_x0020_EXENTERATION_x0020_COLORECTAL_x0020_MALIGNANCY	45126	49.1	Inpatient	Not_x0020_transferred_x0020__x0028_admitted_x0020_from_x0020_home_x0029_	61	2016	2016	Home	General	General_x0020_Surgery	Yes	73	221	NO	No	No	Independent	No	No	No	No	Yes	No	No	No	No	No	No	No	No	None	3	3	3	3	3	3	3	3	3	3	-99	-99	-99
2016	5212103	male	Unknown_x002F_Not_x0020_Reported	Unknown	LAPS_x0020_PROCTECTOMY_x0020_COMBINED_x0020_PULL-THRU_x0020_W_x002F_RESERVOIR	45397	36.5	Inpatient	Not_x0020_transferred_x0020__x0028_admitted_x0020_from_x0020_home_x0029_	49	2016	2016	Home	General	General_x0020_Surgery	Yes	71	171	NO	No	No	Independent	No	No	No	No	No	No	No	No	No	No	No	No	No	None	33	33	33	49	49	49	49	33	33	33	33	-99	33
2016	5212231	male	White	No	PRCTECT_x0020_COMPL_x0020_CMBN_x0020_ABDOMINOPRNL_x0020_W_x002F_CLST	45110	30.76	Inpatient	Not_x0020_transferred_x0020__x0028_admitted_x0020_from_x0020_home_x0029_	71	2016	2016	Home	General	General_x0020_Surgery	No	70	176	NO	No	No	Independent	No	No	No	No	Yes	No	Yes	No	No	No	Yes	Yes	No	None	0	0	0	0	3	3	3	3	0	0	76	-99	1
2016	5212316	female	Unknown_x002F_Not_x0020_Reported	Unknown	PRCTECT_x0020_COMPL_x0020_CMBN_x0020_ABDOMINOPRNL_x0020_W_x002F_CLST	45110	30.76	Inpatient	Not_x0020_transferred_x0020__x0028_admitted_x0020_from_x0020_home_x0029_	54	2016	2016	Rehab	General	General_x0020_Surgery	Yes	63	104	NO	No	No	Independent	No	No	No	No	No	No	No	No	No	No	No	No	No	None	4	4	4	4	4	4	4	4	4	4	-99	-99	-99
2016	5213075	female	Unknown_x002F_Not_x0020_Reported	Unknown	PRCTECT_x0020_COMPL_x0020_CMBN_x0020_ABDOMINOPRNL_x0020_W_x002F_CLST	45110	30.76	Inpatient	Not_x0020_transferred_x0020__x0028_admitted_x0020_from_x0020_home_x0029_	74	2016	2016	Skilled_x0020_Care_x002C__x0020_Not_x0020_Home	General	General_x0020_Surgery	Yes	61	185	INSULIN	Yes	No	Independent	No	Yes	No	No	Yes	No	No	No	No	No	No	No	No	None	8	8	8	8	8	8	8	8	8	8	84	-99	84
2016	5214046	male	American_x0020_Indian_x0020_or_x0020_Alaska_x0020_Native	No	COLECTOMY_x0020_TOT_x0020_ABDL_x0020_W_x002F_PROCTECTOMY_x0020_W_x002F_ILEOSTOMY	44155	34.42	Inpatient	Not_x0020_transferred_x0020__x0028_admitted_x0020_from_x0020_home_x0029_	26	2016	2016	Home	General	General_x0020_Surgery	Yes	74	271	NO	No	No	Independent	No	No	No	No	No	No	No	No	No	No	No	No	No	None	-99	-99	-99	-99	-99	-99	-99	1	1	1	-99	-99	-99
2016	5216045	male	Unknown_x002F_Not_x0020_Reported	Unknown	PRCTECT_x0020_PRTL_x0020_RESCJ_x0020_RECTUM_x0020_TABDL_x0020_APPR	45111	18.01	Inpatient	Not_x0020_transferred_x0020__x0028_admitted_x0020_from_x0020_home_x0029_	75	2016	2016	Home	General	General_x0020_Surgery	No	-99	154	INSULIN	No	No	Independent	No	No	No	No	Yes	No	No	No	No	No	No	No	No	None	1	1	1	1	4	4	4	1	1	1	-99	-99	1
2016	5217624	male	White	No	COLECTOMY_x0020_TOT_x0020_ABDL_x0020_W_x002F_PROCTECTOMY_x0020_W_x002F_ILEOSTOMY	44155	34.42	Inpatient	Not_x0020_transferred_x0020__x0028_admitted_x0020_from_x0020_home_x0029_	46	2016	2016	Home	General	General_x0020_Surgery	Yes	63	149	NO	Yes	No	Independent	No	No	No	No	Yes	No	No	No	No	No	No	No	No	None	0	0	0	0	0	0	0	0	0	0	-99	-99	0
2016	5217710	female	White	No	LAPS_x0020_PROCTECTOMY_x0020_ABDOMINOPERINEAL_x0020_W_x002F_COLOSTOMY	45395	33	Inpatient	Not_x0020_transferred_x0020__x0028_admitted_x0020_from_x0020_home_x0029_	83	2016	2016	Home	General	General_x0020_Surgery	Yes	62	106	NO	No	No	Independent	No	No	No	No	Yes	No	No	No	No	No	No	No	No	None	22	22	22	22	-99	-99	-99	20	20	20	-99	-99	22
2016	5220980	male	White	No	LAPS_x0020_PROCTECTOMY_x0020_ABDOMINOPERINEAL_x0020_W_x002F_COLOSTOMY	45395	33	Inpatient	Not_x0020_transferred_x0020__x0028_admitted_x0020_from_x0020_home_x0029_	56	2016	2016	Home	General	General_x0020_Surgery	Yes	74	176	NO	Yes	No	Independent	No	No	No	No	No	No	No	No	No	No	No	No	No	None	-99	-99	-99	-99	-99	-99	-99	-99	-99	-99	-99	-99	-99
2016	5221508	male	Unknown_x002F_Not_x0020_Reported	Unknown	LAPS_x0020_PROCTECTOMY_x0020_ABDOMINOPERINEAL_x0020_W_x002F_COLOSTOMY	45395	33	Inpatient	Not_x0020_transferred_x0020__x0028_admitted_x0020_from_x0020_home_x0029_	66	2016	2016	Home	General	General_x0020_Surgery	Yes	66	196	NO	No	No	Independent	No	No	No	No	No	No	No	No	No	No	No	No	No	None	10	-99	10	81	81	81	81	10	10	10	-99	-99	-99
2016	5221888	male	White	No	LAPS_x0020_PROCTECTOMY_x0020_ABDOMINOPERINEAL_x0020_W_x002F_COLOSTOMY	45395	33	Inpatient	Not_x0020_transferred_x0020__x0028_admitted_x0020_from_x0020_home_x0029_	78	2016	2016	Home	General	General_x0020_Surgery	Yes	78	269	NO	No	No	Independent	No	No	No	No	Yes	No	No	No	No	No	No	No	No	None	22	22	22	22	22	22	22	22	22	22	-99	-99	42
2016	5222988	female	Black_x0020_or_x0020_African_x0020_American	No	LAPS_x0020_PROCTECTOMY_x0020_ABDOMINOPERINEAL_x0020_W_x002F_COLOSTOMY	45395	33	Inpatient	Not_x0020_transferred_x0020__x0028_admitted_x0020_from_x0020_home_x0029_	66	2016	2016	Home	General	General_x0020_Surgery	Yes	63	124	NO	No	No	Independent	No	No	No	No	No	No	No	Yes	No	No	No	No	No	None	48	48	48	48	48	48	48	48	48	48	-99	-99	-99
2016	5224227	female	White	No	PRCTECT_x0020_COMPL_x0020_CMBN_x0020_ABDOMINOPRNL_x0020_W_x002F_CLST	45110	30.76	Inpatient	Not_x0020_transferred_x0020__x0028_admitted_x0020_from_x0020_home_x0029_	64	2016	2016	Home	General	General_x0020_Surgery	Yes	62	137	NON-INSULIN	No	No	Independent	No	No	No	No	Yes	No	No	No	No	No	No	No	No	None	33	33	33	33	33	33	33	50	50	50	-99	-99	54
2016	5224483	female	White	No	PRCTECT_x0020_CMBN_x0020_PULL-THRU_x0020_W_x002F_RSVR_x0020_W_x002F_NTRSTM	45119	33.48	Inpatient	Not_x0020_transferred_x0020__x0028_admitted_x0020_from_x0020_home_x0029_	59	2016	2016	Home	General	General_x0020_Surgery	Yes	62	257	NO	No	No	Independent	No	No	No	No	Yes	No	No	No	No	No	No	No	No	None	7	7	7	7	7	-99	7	7	7	7	7	-99	7
2016	5224831	male	White	No	LAPS_x0020_PROCTECTOMY_x0020_COMBINED_x0020_PULL-THRU_x0020_W_x002F_RESERVOIR	45397	36.5	Inpatient	Not_x0020_transferred_x0020__x0028_admitted_x0020_from_x0020_home_x0029_	77	2016	2016	Home	General	General_x0020_Surgery	Yes	66	140	NON-INSULIN	Yes	No	Independent	No	No	No	No	Yes	No	No	No	No	No	No	No	No	None	5	5	5	5	5	5	5	5	5	5	5	-99	5
2016	5225582	male	Asian	No	LAPS_x0020_PROCTECTOMY_x0020_COMBINED_x0020_PULL-THRU_x0020_W_x002F_RESERVOIR	45397	36.5	Inpatient	Not_x0020_transferred_x0020__x0028_admitted_x0020_from_x0020_home_x0029_	67	2016	2016	Home	General	General_x0020_Surgery	Yes	66	140	INSULIN	No	No	Independent	No	No	No	No	Yes	No	No	No	No	No	No	No	No	None	30	30	30	30	30	30	30	30	30	30	-99	-99	-99
2016	5225765	female	White	No	LAPS_x0020_PROCTECTOMY_x0020_COMBINED_x0020_PULL-THRU_x0020_W_x002F_RESERVOIR	45397	36.5	Inpatient	Not_x0020_transferred_x0020__x0028_admitted_x0020_from_x0020_home_x0029_	59	2016	2016	Home	General	General_x0020_Surgery	Yes	67	127	NO	No	No	Independent	No	No	No	No	No	No	No	Yes	No	No	No	No	No	None	71	71	65	78	65	78	78	65	65	65	-99	-99	-99
2016	5226045	male	White	No	LAPS_x0020_PROCTECTOMY_x0020_COMBINED_x0020_PULL-THRU_x0020_W_x002F_RESERVOIR	45397	36.5	Inpatient	Not_x0020_transferred_x0020__x0028_admitted_x0020_from_x0020_home_x0029_	69	2016	2016	Home	General	General_x0020_Surgery	No	70	178	NO	No	No	Independent	No	No	No	No	Yes	No	No	No	No	Yes	No	No	No	None	1	1	1	2	2	2	0	0	0	0	1	-99	1
2016	5226129	male	Black_x0020_or_x0020_African_x0020_American	No	PRCTECT_x0020_COMPL_x0020_CMBN_x0020_ABDOMINOPRNL_x0020_W_x002F_CLST	45110	30.76	Inpatient	Not_x0020_transferred_x0020__x0028_admitted_x0020_from_x0020_home_x0029_	68	2016	2016	Rehab	General	General_x0020_Surgery	No	65	140	INSULIN	No	No	Independent	No	No	No	No	No	No	No	No	Yes	No	No	No	No	None	0	0	0	19	19	19	19	3	3	3	3	-99	3
2016	5226438	male	Unknown_x002F_Not_x0020_Reported	Unknown	PELVIC_x0020_EXENTERATION_x0020_COLORECTAL_x0020_MALIGNANCY	45126	49.1	Inpatient	Not_x0020_transferred_x0020__x0028_admitted_x0020_from_x0020_home_x0029_	67	2016	2016	Home	General	General_x0020_Surgery	Yes	64	178	NO	Yes	No	Independent	No	No	No	No	No	No	No	No	No	No	No	No	No	None	7	7	7	7	-99	-99	-99	7	7	7	-99	-99	7
2016	5226587	female	White	No	LAPS_x0020_PROCTECTOMY_x0020_COMBINED_x0020_PULL-THRU_x0020_W_x002F_RESERVOIR	45397	36.5	Inpatient	Not_x0020_transferred_x0020__x0028_admitted_x0020_from_x0020_home_x0029_	60	2016	2016	Home	General	General_x0020_Surgery	Yes	61	100	NO	Yes	No	Independent	No	No	No	No	No	No	No	No	No	No	No	No	No	None	18	18	18	18	18	-99	18	18	18	18	18	-99	18
2016	5227206	female	Unknown_x002F_Not_x0020_Reported	Unknown	LAPS_x0020_PROCTECTOMY_x0020_ABDOMINOPERINEAL_x0020_W_x002F_COLOSTOMY	45395	33	Inpatient	Not_x0020_transferred_x0020__x0028_admitted_x0020_from_x0020_home_x0029_	59	2016	2016	Home	General	General_x0020_Surgery	Yes	67	155	NO	No	No	Independent	No	No	No	No	No	No	No	No	No	No	No	No	No	None	20	20	20	20	-99	-99	-99	20	20	20	-99	-99	-99
2016	5227355	female	White	No	LAPS_x0020_PROCTECTOMY_x0020_COMBINED_x0020_PULL-THRU_x0020_W_x002F_RESERVOIR	45397	36.5	Inpatient	Not_x0020_transferred_x0020__x0028_admitted_x0020_from_x0020_home_x0029_	56	2016	2016	Home	General	General_x0020_Surgery	Yes	68	125	NO	No	No	Independent	No	No	No	No	No	No	No	No	No	No	No	No	No	None	11	11	11	11	11	11	11	11	11	11	-99	-99	-99
2016	5227362	male	White	No	LAPS_x0020_PROCTECTOMY_x0020_ABDOMINOPERINEAL_x0020_W_x002F_COLOSTOMY	45395	33	Inpatient	Not_x0020_transferred_x0020__x0028_admitted_x0020_from_x0020_home_x0029_	83	2016	2016	Home	General	General_x0020_Surgery	Yes	65	149	NO	No	No	Independent	No	No	No	No	No	No	No	No	No	No	No	No	No	None	0	0	0	30	30	-99	30	30	30	30	30	-99	30
2016	5228419	male	White	No	PRCTECT_x0020_COMPL_x0020_CMBN_x0020_ABDOMINOPRNL_x0020_W_x002F_CLST	45110	30.76	Inpatient	Not_x0020_transferred_x0020__x0028_admitted_x0020_from_x0020_home_x0029_	66	2016	2016	Home	General	General_x0020_Surgery	Yes	69	161	NO	No	No	Independent	No	No	No	No	No	No	No	No	No	No	No	No	No	None	40	40	40	40	40	40	40	40	40	40	40	-99	40
2016	5229806	male	Asian	No	LAPS_x0020_COLECTOMY_x0020_ABDL_x0020_W_x002F_PROCTECTOMY_x0020_W_x002F_ILEOSTOMY	44212	34.58	Inpatient	Not_x0020_transferred_x0020__x0028_admitted_x0020_from_x0020_home_x0029_	67	2016	2016	Home	General	General_x0020_Surgery	Yes	65	201	INSULIN	No	No	Independent	No	No	No	No	Yes	No	No	No	No	No	No	No	No	None	19	19	19	39	39	39	39	19	19	19	-99	-99	19
2016	5229842	male	White	No	LAPS_x0020_PROCTECTOMY_x0020_ABDOMINOPERINEAL_x0020_W_x002F_COLOSTOMY	45395	33	Inpatient	Not_x0020_transferred_x0020__x0028_admitted_x0020_from_x0020_home_x0029_	82	2016	2016	Home	General	General_x0020_Surgery	Yes	64	153	NO	No	No	Independent	No	No	No	No	Yes	No	No	No	No	No	No	No	No	None	12	12	12	-99	-99	-99	-99	-99	12	-99	-99	-99	-99
2016	5229877	female	White	No	LAPS_x0020_PROCTECTOMY_x0020_COMBINED_x0020_PULL-THRU_x0020_W_x002F_RESERVOIR	45397	36.5	Inpatient	Not_x0020_transferred_x0020__x0028_admitted_x0020_from_x0020_home_x0029_	42	2016	2016	Home	General	General_x0020_Surgery	Yes	65	130	NO	Yes	No	Independent	No	No	No	No	No	No	No	No	No	No	No	Yes	No	None	8	8	8	8	8	8	8	8	8	8	11	-99	11
2016	5230059	female	White	No	PRCTECT_x0020_COMPL_x0020_CMBN_x0020_ABDOMINOPRNL_x0020_W_x002F_CLST	45110	30.76	Inpatient	Not_x0020_transferred_x0020__x0028_admitted_x0020_from_x0020_home_x0029_		2016	2016	Home	General	General_x0020_Surgery	Yes	60	103	NO	No	No	Independent	No	No	No	No	Yes	No	No	No	No	No	No	No	No	None	13	13	13	43	43	43	43	43	43	43	-99	-99	-99
2016	5230275	female	White	No	PRCTECT_x0020_CMBN_x0020_ABDOMINOPRNL_x0020_PULL-THRU_x0020_PX	45112	33.18	Inpatient	Not_x0020_transferred_x0020__x0028_admitted_x0020_from_x0020_home_x0029_	53	2016	2016	Home	General	General_x0020_Surgery	Yes	61	144	NO	No	No	Independent	No	No	No	No	No	No	No	No	No	No	No	No	No	None	6	6	6	6	6	6	6	6	6	-99	-99	-99	-99
2016	5230436	male	White	No	LAPS_x0020_PROCTECTOMY_x0020_ABDOMINOPERINEAL_x0020_W_x002F_COLOSTOMY	45395	33	Inpatient	Not_x0020_transferred_x0020__x0028_admitted_x0020_from_x0020_home_x0029_	51	2016	2016	Home	General	General_x0020_Surgery	Yes	70	208	NO	Yes	No	Independent	No	No	No	No	No	No	No	No	No	No	No	No	No	None	14	14	14	14	14	14	14	14	14	14	-99	-99	-99
2016	5231021	female	White	No	PRCTECT_x0020_COMPL_x0020_CMBN_x0020_ABDOMINOPRNL_x0020_W_x002F_CLST	45110	30.76	Inpatient	Not_x0020_transferred_x0020__x0028_admitted_x0020_from_x0020_home_x0029_	51	2016	2016	Unknown	General	General_x0020_Surgery	Yes	64	132	NO	Yes	No	Independent	No	Yes	No	No	No	No	No	Yes	Yes	No	No	No	No	None	-99	-99	-99	-99	-99	-99	-99	68	68	68	-99	-99	-99
2016	5231605	male	White	No	LAPS_x0020_PROCTECTOMY_x0020_ABDOMINOPERINEAL_x0020_W_x002F_COLOSTOMY	45395	33	Inpatient	Not_x0020_transferred_x0020__x0028_admitted_x0020_from_x0020_home_x0029_	77	2016	2016	Home	General	General_x0020_Surgery	Yes	67	199	NO	No	No	Independent	No	Yes	No	No	No	No	No	Yes	No	Yes	No	No	No	None	6	6	6	6	6	6	6	-99	-99	-99	-99	-99	-99
2016	5232145	male	White	No	LAPS_x0020_PROCTECTOMY_x0020_COMBINED_x0020_PULL-THRU_x0020_W_x002F_RESERVOIR	45397	36.5	Inpatient	Not_x0020_transferred_x0020__x0028_admitted_x0020_from_x0020_home_x0029_	44	2016	2016	Home	General	General_x0020_Surgery	Yes	73	170	NO	No	No	Independent	No	No	No	No	No	No	No	No	No	No	No	No	No	None	1	1	1	1	1	1	1	1	1	1	-99	-99	-99
2016	5234002	male	White	Yes	LAPS_x0020_PROCTECTOMY_x0020_COMBINED_x0020_PULL-THRU_x0020_W_x002F_RESERVOIR	45397	36.5	Inpatient	Not_x0020_transferred_x0020__x0028_admitted_x0020_from_x0020_home_x0029_	39	2016	2016	Home	General	General_x0020_Surgery	Yes	76	213	NO	No	No	Independent	No	No	No	No	No	No	No	No	No	No	No	No	No	None	0	0	0	-99	-99	-99	-99	0	0	0	-99	-99	-99
2016	5234920	female	White	Yes	LAPS_x0020_PROCTECTOMY_x0020_COMBINED_x0020_PULL-THRU_x0020_W_x002F_RESERVOIR	45397	36.5	Inpatient	Not_x0020_transferred_x0020__x0028_admitted_x0020_from_x0020_home_x0029_	55	2016	2016	Home	General	General_x0020_Surgery	Yes	61	218	NO	No	No	Independent	No	No	No	No	No	No	No	No	No	No	No	No	No	None	15	15	15	15	15	15	15	15	15	15	15	-99	15
2016	5235256	male	White	No	PRCTECT_x0020_COMPL_x0020_CMBN_x0020_ABDOMINOPRNL_x0020_W_x002F_CLST	45110	30.76	Inpatient	Not_x0020_transferred_x0020__x0028_admitted_x0020_from_x0020_home_x0029_	46	2016	2016	Home	General	General_x0020_Surgery	Yes	67	197	NO	No	No	Independent	No	No	No	No	No	No	No	No	No	No	No	No	No	None	-99	-99	-99	-99	-99	-99	-99	1	1	1	-99	-99	-99
2016	5235447	male	White	No	PRCTECT_x0020_COMPL_x0020_CMBN_x0020_ABDOMINOPRNL_x0020_W_x002F_CLST	45110	30.76	Inpatient	Not_x0020_transferred_x0020__x0028_admitted_x0020_from_x0020_home_x0029_	60	2016	2016	Home	General	General_x0020_Surgery	Yes	72	196	NO	Yes	MODERATE_x0020_EXERTION	Independent	No	No	No	No	No	No	No	No	No	No	No	No	No	None	-99	-99	11	-99	-99	-99	-99	4	4	4	-99	-99	-99
2016	5235612	female	White	No	PRCTECT_x0020_COMPL_x0020_CMBN_x0020_ABDOMINOPRNL_x0020_W_x002F_CLST	45110	30.76	Inpatient	Not_x0020_transferred_x0020__x0028_admitted_x0020_from_x0020_home_x0029_	73	2016	2016	Home	General	General_x0020_Surgery	Yes	64	149	NO	No	No	Independent	No	No	No	No	Yes	No	No	No	No	No	No	No	No	None	8	8	8	8	8	8	8	8	8	8	8	-99	8
2016	5235800	male	Black_x0020_or_x0020_African_x0020_American	No	PRCTECT_x0020_COMPL_x0020_CMBN_x0020_ABDOMINOPRNL_x0020_W_x002F_CLST	45110	30.76	Inpatient	Not_x0020_transferred_x0020__x0028_admitted_x0020_from_x0020_home_x0029_	69	2016	2016	Home	General	General_x0020_Surgery	Yes	69	203	NO	No	No	Independent	No	No	No	No	No	No	No	No	No	No	No	No	No	None	1	1	1	1	1	1	1	1	1	1	1	-99	1
2016	5236211	male	Unknown_x002F_Not_x0020_Reported	Yes	PRCTECT_x0020_COMPL_x0020_W_x002F_PULL-THRU_x0020_PX_x0020__x0026__x0020_ANASTOMOSIS	45120	26.4	Inpatient	Not_x0020_transferred_x0020__x0028_admitted_x0020_from_x0020_home_x0029_	50	2016	2016	Home	General	General_x0020_Surgery	Yes	68	249	INSULIN	No	No	Independent	No	No	No	No	Yes	No	No	No	No	No	No	No	No	None	22	22	22	22	22	22	22	22	22	22	-99	-99	-99
2016	5236232	male	White	No	COLECTOMY_x0020_TOT_x0020_ABDL_x0020_W_x002F_PROCTECTOMY_x0020_W_x002F_ILEOSTOMY	44155	34.42	Inpatient	Not_x0020_transferred_x0020__x0028_admitted_x0020_from_x0020_home_x0029_	68	2016	2016	Home	General	General_x0020_Surgery	Yes	69	153	NO	No	No	Independent	No	No	No	No	Yes	No	No	No	No	No	No	No	No	None	13	13	13	13	13	13	13	13	13	13	-99	-99	13
2016	5237171	male	White	No	COLECTOMY_x0020_TOT_x0020_ABDL_x0020_W_x002F_PROCTECTOMY_x0020_W_x002F_ILEOSTOMY	44155	34.42	Inpatient	Not_x0020_transferred_x0020__x0028_admitted_x0020_from_x0020_home_x0029_	60	2016	2016	Home	General	General_x0020_Surgery	Yes	71	212	NO	No	No	Independent	No	No	No	No	No	No	No	No	No	Yes	No	No	No	None	7	7	7	52	52	52	52	7	7	7	-99	-99	-99
2016	5237554	male	Unknown_x002F_Not_x0020_Reported	Unknown	PRCTECT_x0020_PRTL_x0020_RESCJ_x0020_RECTUM_x0020_TABDL_x0020_APPR	45111	18.01	Inpatient	From_x0020_acute_x0020_care_x0020_hospital_x0020_inpatient	70	2016	2016	Home	General	General_x0020_Surgery	Yes	-99	198	NO	No	No	Independent	No	No	No	No	No	No	No	No	No	No	No	No	No	None	4	-99	4	5	-99	-99	-99	4	4	4	-99	-99	5
2016	5237654	male	White	No	LAPS_x0020_PROCTECTOMY_x0020_COMBINED_x0020_PULL-THRU_x0020_W_x002F_RESERVOIR	45397	36.5	Inpatient	Not_x0020_transferred_x0020__x0028_admitted_x0020_from_x0020_home_x0029_	50	2016	2016	Home	General	General_x0020_Surgery	Yes	66	152	NO	No	No	Independent	No	No	No	No	No	No	No	No	No	No	No	No	No	None	35	35	35	35	35	35	35	35	35	35	-99	-99	-99
2016	5237774	female	White	No	LAPS_x0020_PROCTECTOMY_x0020_ABDOMINOPERINEAL_x0020_W_x002F_COLOSTOMY	45395	33	Inpatient	Not_x0020_transferred_x0020__x0028_admitted_x0020_from_x0020_home_x0029_	57	2016	2016	Home	General	General_x0020_Surgery	Yes	64	185	NO	No	No	Independent	No	No	No	No	No	No	No	No	No	No	No	No	No	None	27	27	27	27	27	27	27	27	27	27	-99	-99	-99
2016	5238798	male	White	No	LAPS_x0020_COLCT_x0020_TTL_x0020_ABD_x0020_W_x002F_PRCTECT_x0020_ILEOANAL_x0020_ANASTOMSIS	44211	37.08	Inpatient	Not_x0020_transferred_x0020__x0028_admitted_x0020_from_x0020_home_x0029_	61	2016	2016	Home	General	General_x0020_Surgery	Yes	65	215	NO	No	No	Independent	No	No	No	No	No	No	No	No	No	No	No	No	No	None	42	42	42	42	42	42	42	42	42	42	-99	-99	-99
2016	5238970	male	White	No	LAPS_x0020_PROCTECTOMY_x0020_ABDOMINOPERINEAL_x0020_W_x002F_COLOSTOMY	45395	33	Inpatient	Not_x0020_transferred_x0020__x0028_admitted_x0020_from_x0020_home_x0029_	65	2016	2016	Home	General	General_x0020_Surgery	Yes	70	169	NO	No	No	Independent	No	No	No	No	No	No	No	No	No	No	No	No	No	None	5	5	5	5	5	5	5	5	5	5	-99	-99	-99
2016	5239209	male	White	No	LAPS_x0020_PROCTECTOMY_x0020_ABDOMINOPERINEAL_x0020_W_x002F_COLOSTOMY	45395	33	Inpatient	Not_x0020_transferred_x0020__x0028_admitted_x0020_from_x0020_home_x0029_	65	2016	2016	Home	General	General_x0020_Surgery	Yes	65	172	NO	No	No	Independent	No	No	No	No	No	No	No	Yes	No	No	No	No	No	None	6	6	6	6	6	6	6	6	6	6	6	-99	6
2016	5239346	female	Unknown_x002F_Not_x0020_Reported	Unknown	PRCTECT_x0020_PRTL_x0020_W_x002F_O_x0020_ANAST_x0020_PRNL_x0020_APPR	45123	18.86	Inpatient	Not_x0020_transferred_x0020__x0028_admitted_x0020_from_x0020_home_x0029_	88	2016	2016	Home	Spinal	General_x0020_Surgery	Yes	60	104	NO	No	No	Independent	No	No	No	No	Yes	No	No	No	No	No	No	No	No	None	13	13	13	23	23	23	23	13	13	13	13	-99	13
2016	5239353	female	White	No	COLCT_x0020_TTL_x0020_ABD_x0020_W_x002F_PRCTECT_x0020_ILEOANAL_x0020_ANAST_x0020__x0026__x0020_RSVR	44158	36.7	Inpatient	Not_x0020_transferred_x0020__x0028_admitted_x0020_from_x0020_home_x0029_	59	2016	2016	Home	General	General_x0020_Surgery	Yes	64	189	NO	Yes	No	Independent	No	No	No	No	No	No	No	No	No	No	No	No	No	None	0	0	0	-99	-99	-99	-99	0	0	0	-99	-99	0
2016	5241233	male	White	No	PRCTECT_x0020_CMBN_x0020_ABDOMINOPRNL_x0020_PULL-THRU_x0020_PX	45112	33.18	Inpatient	Not_x0020_transferred_x0020__x0028_admitted_x0020_from_x0020_home_x0029_	56	2016	2016	Home	General	General_x0020_Surgery	Yes	68	133	NO	No	No	Independent	No	No	No	No	Yes	No	No	No	No	No	Yes	No	No	None	8	8	5	5	5	-99	-99	0	0	0	-99	-99	-99
2016	5241444	female	White	No	PRCTECT_x0020_COMPL_x0020_CMBN_x0020_ABDOMINOPRNL_x0020_W_x002F_CLST	45110	30.76	Inpatient	Not_x0020_transferred_x0020__x0028_admitted_x0020_from_x0020_home_x0029_	75	2016	2016	Skilled_x0020_Care_x002C__x0020_Not_x0020_Home	General	General_x0020_Surgery	Yes	61	111	NO	No	AT_x0020_REST	Independent	No	Yes	No	No	Yes	No	No	No	No	No	Yes	No	No	None	10	10	10	-99	-99	-99	-99	10	10	10	-99	-99	-99
2016	5241524	male	White	No	COLECTOMY_x0020_TOT_x0020_ABDL_x0020_W_x002F_PROCTECTOMY_x0020_W_x002F_ILEOSTOMY	44155	34.42	Inpatient	Not_x0020_transferred_x0020__x0028_admitted_x0020_from_x0020_home_x0029_	66	2016	2016	Home	General	General_x0020_Surgery	Yes	70	187	NO	Yes	No	Independent	No	No	No	No	Yes	No	No	Yes	No	No	No	No	No	None	14	14	14	14	-99	-99	-99	14	14	14	-99	-99	-99
2016	5241550	male	White	No	PRCTECT_x0020_COMPL_x0020_CMBN_x0020_ABDOMINOPRNL_x0020_W_x002F_CLST	45110	30.76	Inpatient	Not_x0020_transferred_x0020__x0028_admitted_x0020_from_x0020_home_x0029_	70	2016	2016	Home	General	General_x0020_Surgery	Yes	62	161	INSULIN	No	MODERATE_x0020_EXERTION	Independent	No	No	No	No	Yes	No	No	No	No	No	No	No	No	None	12	12	12	12	12	12	12	12	12	12	12	-99	12
2016	5241627	male	White	No	PRCTECT_x0020_COMPL_x0020_CMBN_x0020_ABDOMINOPRNL_x0020_W_x002F_CLST	45110	30.76	Inpatient	Not_x0020_transferred_x0020__x0028_admitted_x0020_from_x0020_home_x0029_	52	2016	2016	Home	General	General_x0020_Surgery	Yes	68	180	INSULIN	No	No	Independent	No	No	No	No	Yes	No	No	No	No	No	No	No	No	None	-99	-99	-99	-99	-99	-99	-99	70	70	70	-99	-99	-99
2016	5241816	female	White	No	LAPS_x0020_COLECTOMY_x0020_ABDL_x0020_W_x002F_PROCTECTOMY_x0020_W_x002F_ILEOSTOMY	44212	34.58	Inpatient	Not_x0020_transferred_x0020__x0028_admitted_x0020_from_x0020_home_x0029_	80	2016	2016	Home	General	General_x0020_Surgery	Yes	58	122	NO	No	No	Independent	No	No	No	No	Yes	No	No	No	No	No	No	No	No	None	6	6	6	6	6	6	6	6	6	6	6	-99	6
2016	5242751	male	White	No	PRCTECT_x0020_COMPL_x0020_CMBN_x0020_ABDOMINOPRNL_x0020_W_x002F_CLST	45110	30.76	Inpatient	Not_x0020_transferred_x0020__x0028_admitted_x0020_from_x0020_home_x0029_	76	2016	2016	Skilled_x0020_Care_x002C__x0020_Not_x0020_Home	General	General_x0020_Surgery	Yes	64	140	NO	No	No	Partially_x0020_Dependent	No	No	No	No	Yes	No	No	No	No	No	No	No	No	None	14	14	14	-99	-99	-99	-99	14	14	14	14	-99	0
2016	5242912	male	White	No	LAPS_x0020_PROCTECTOMY_x0020_COMBINED_x0020_PULL-THRU_x0020_W_x002F_RESERVOIR	45397	36.5	Inpatient	Not_x0020_transferred_x0020__x0028_admitted_x0020_from_x0020_home_x0029_	59	2016	2016	Home	General	General_x0020_Surgery	Yes	70	191	NO	No	No	Independent	No	No	No	No	No	No	No	No	No	No	No	No	No	None	2	2	2	2	2	2	2	2	2	2	-99	-99	-99
2016	5242962	female	Unknown_x002F_Not_x0020_Reported	Unknown	PRCTECT_x0020_COMPL_x0020_CMBN_x0020_ABDOMINOPRNL_x0020_W_x002F_CLST	45110	30.76	Inpatient	Not_x0020_transferred_x0020__x0028_admitted_x0020_from_x0020_home_x0029_	85	2016	2016	Separate_x0020_Acute_x0020_Care	General	General_x0020_Surgery	Yes	61	183	NO	No	No	Independent	No	No	No	No	No	No	No	No	No	No	No	No	No	None	1	1	1	1	-99	-99	-99	1	1	1	-99	-99	1
2016	5243023	male	Unknown_x002F_Not_x0020_Reported	No	LAPS_x0020_PROCTECTOMY_x0020_ABDOMINOPERINEAL_x0020_W_x002F_COLOSTOMY	45395	33	Inpatient	Not_x0020_transferred_x0020__x0028_admitted_x0020_from_x0020_home_x0029_	69	2016	2016	Home	General	General_x0020_Surgery	Yes	68	196	NO	No	No	Independent	No	No	No	No	Yes	No	No	No	No	No	Yes	No	No	None	3	3	3	3	3	3	3	3	3	3	-99	-99	-99
2016	5243041	male	White	No	LAPS_x0020_COLCT_x0020_TTL_x0020_ABD_x0020_W_x002F_PRCTECT_x0020_ILEOANAL_x0020_ANASTOMSIS	44211	37.08	Inpatient	Not_x0020_transferred_x0020__x0028_admitted_x0020_from_x0020_home_x0029_	25	2016	2016	Home	General	General_x0020_Surgery	Yes	66	116	NO	Yes	No	Independent	No	No	No	No	No	No	No	No	No	No	No	No	No	None	9	9	9	9	9	9	9	9	9	9	-99	-99	-99
2016	5243147	female	White	No	COLECTOMY_x0020_TOT_x0020_ABD_x0020_W_x002F_PROCTECTOMY_x0020_ILEOANAL_x0020_ANAST	44157	35.7	Inpatient	Not_x0020_transferred_x0020__x0028_admitted_x0020_from_x0020_home_x0029_	51	2016	2016	Home	General	General_x0020_Surgery	Yes	66	171	NO	No	No	Independent	No	No	No	No	No	No	No	No	No	No	No	No	No	None	7	7	7	7	7	-99	-99	7	7	7	-99	-99	-99
2016	5243304	male	White	No	LAPS_x0020_PROCTECTOMY_x0020_ABDOMINOPERINEAL_x0020_W_x002F_COLOSTOMY	45395	33	Inpatient	Not_x0020_transferred_x0020__x0028_admitted_x0020_from_x0020_home_x0029_	87	2016	2016	Skilled_x0020_Care_x002C__x0020_Not_x0020_Home	General	General_x0020_Surgery	Yes	68	154	NO	No	No	Independent	No	No	No	No	No	No	No	No	No	No	No	No	No	None	10	10	10	10	10	10	10	10	10	10	-99	-99	-99
2016	5244072	male	Unknown_x002F_Not_x0020_Reported	Unknown	COLECTOMY_x0020_TOT_x0020_ABDL_x0020_W_x002F_PROCTECTOMY_x0020_W_x002F_ILEOSTOMY	44155	34.42	Inpatient	Not_x0020_transferred_x0020__x0028_admitted_x0020_from_x0020_home_x0029_	45	2016	2016	Home	General	General_x0020_Surgery	Yes	70	165	NO	No	No	Independent	No	No	No	No	Yes	No	No	Yes	No	No	No	No	Yes	None	7	7	7	7	-99	-99	-99	7	7	7	-99	-99	7
2016	5245004	male	Unknown_x002F_Not_x0020_Reported	Unknown	PRCTECT_x0020_COMPL_x0020_CMBN_x0020_ABDOMINOPRNL_x0020_W_x002F_CLST	45110	30.76	Inpatient	Not_x0020_transferred_x0020__x0028_admitted_x0020_from_x0020_home_x0029_	60	2016	2016	Home	General	General_x0020_Surgery	Yes	69	152	INSULIN	No	No	Independent	No	No	No	No	Yes	No	No	No	No	No	No	No	No	None	15	15	15	15	15	15	15	15	15	15	15	-99	15
2016	5245029	female	Unknown_x002F_Not_x0020_Reported	Unknown	PRCTECT_x0020_COMPL_x0020_CMBN_x0020_ABDOMINOPRNL_x0020_W_x002F_CLST	45110	30.76	Inpatient	Not_x0020_transferred_x0020__x0028_admitted_x0020_from_x0020_home_x0029_	64	2016	2016	Home	General	General_x0020_Surgery	Yes	64	150	NO	Yes	No	Independent	No	No	No	No	No	No	No	No	No	Yes	No	No	No	None	28	28	28	28	-99	-99	-99	28	28	28	28	-99	28
2016	5245911	male	White	No	LAPS_x0020_PROCTECTOMY_x0020_ABDOMINOPERINEAL_x0020_W_x002F_COLOSTOMY	45395	33	Inpatient	Not_x0020_transferred_x0020__x0028_admitted_x0020_from_x0020_home_x0029_	76	2016	2016	Home	General	General_x0020_Surgery	Yes	63	134	NO	No	No	Independent	No	No	No	No	No	No	No	No	No	No	No	No	No	None	5	64	5	64	64	64	64	5	5	5	5	-99	5
2016	5246250	female	White	No	PRCTECT_x0020_CMBN_x0020_PULL-THRU_x0020_W_x002F_RSVR_x0020_W_x002F_NTRSTM	45119	33.48	Inpatient	Not_x0020_transferred_x0020__x0028_admitted_x0020_from_x0020_home_x0029_	42	2016	2016	Home	General	General_x0020_Surgery	Yes	64	144	NO	No	No	Independent	No	No	No	No	No	No	No	No	No	No	No	No	No	None	19	19	19	19	19	19	19	19	19	19	-99	-99	-99
2016	5246470	male	White	No	LAPS_x0020_PROCTECTOMY_x0020_ABDOMINOPERINEAL_x0020_W_x002F_COLOSTOMY	45395	33	Inpatient	Not_x0020_transferred_x0020__x0028_admitted_x0020_from_x0020_home_x0029_	71	2016	2016	Home	General	General_x0020_Surgery	Yes	71	161	NO	Yes	No	Independent	No	No	No	No	No	No	No	No	No	No	No	No	No	None	1	1	1	1	1	1	1	1	1	1	-99	-99	-99
2016	5246634	female	Unknown_x002F_Not_x0020_Reported	Unknown	LAPS_x0020_PROCTECTOMY_x0020_COMBINED_x0020_PULL-THRU_x0020_W_x002F_RESERVOIR	45397	36.5	Inpatient	Not_x0020_transferred_x0020__x0028_admitted_x0020_from_x0020_home_x0029_	62	2016	2016	Home	General	General_x0020_Surgery	Yes	67	247	NO	No	No	Independent	No	No	No	No	No	No	No	No	No	No	No	No	No	None	7	-99	7	7	55	-99	55	7	7	7	7	-99	7
2016	5247242	male	Unknown_x002F_Not_x0020_Reported	Unknown	LAPS_x0020_PROCTECTOMY_x0020_ABDOMINOPERINEAL_x0020_W_x002F_COLOSTOMY	45395	33	Inpatient	Not_x0020_transferred_x0020__x0028_admitted_x0020_from_x0020_home_x0029_	52	2016	2016	Home	General	General_x0020_Surgery	Yes	69	264	NO	No	No	Independent	No	No	No	No	No	No	No	Yes	No	No	No	No	No	None	37	37	37	37	37	37	37	0	0	0	0	-99	0
2016	5247378	male	Unknown_x002F_Not_x0020_Reported	No	PRCTECT_x0020_PRTL_x0020_W_x002F_O_x0020_ANAST_x0020_PRNL_x0020_APPR	45123	18.86	Inpatient	Not_x0020_transferred_x0020__x0028_admitted_x0020_from_x0020_home_x0029_	53	2016	2016	Skilled_x0020_Care_x002C__x0020_Not_x0020_Home	General	General_x0020_Surgery	Yes	65	274	NO	No	No	Independent	No	No	No	No	Yes	No	No	No	Yes	No	No	No	No	None	27	27	27	27	27	27	27	27	27	27	-99	-99	-99
2016	5248568	female	White	No	LAPS_x0020_PROCTECTOMY_x0020_ABDOMINOPERINEAL_x0020_W_x002F_COLOSTOMY	45395	33	Inpatient	Not_x0020_transferred_x0020__x0028_admitted_x0020_from_x0020_home_x0029_	59	2016	2016	Home	General	General_x0020_Surgery	Yes	59	94	INSULIN	Yes	No	Independent	No	No	No	No	Yes	No	No	No	No	Yes	Yes	No	No	None	0	0	0	33	33	33	33	0	0	0	72	-99	72
2016	5248868	male	Unknown_x002F_Not_x0020_Reported	Unknown	PRCTECT_x0020_COMPL_x0020_CMBN_x0020_ABDOMINOPRNL_x0020_W_x002F_CLST	45110	30.76	Inpatient	Not_x0020_transferred_x0020__x0028_admitted_x0020_from_x0020_home_x0029_	72	2016	2016	Home	General	General_x0020_Surgery	Yes	69	197	NO	No	No	Independent	No	No	No	No	Yes	No	No	No	No	No	No	No	No	None	6	6	6	6	6	6	6	6	6	6	60	-99	60
2016	5249010	male	Unknown_x002F_Not_x0020_Reported	Unknown	LAPS_x0020_PROCTECTOMY_x0020_ABDOMINOPERINEAL_x0020_W_x002F_COLOSTOMY	45395	33	Inpatient	Not_x0020_transferred_x0020__x0028_admitted_x0020_from_x0020_home_x0029_	66	2016	2016	Home	General	General_x0020_Surgery	Yes	70	214	NO	No	No	Independent	No	No	No	No	No	No	No	No	No	No	No	No	No	None	7	-99	7	7	-99	-99	-99	7	7	7	7	-99	7
2016	5249524	female	White	No	PRCTECT_x0020_COMPL_x0020_CMBN_x0020_ABDOMINOPRNL_x0020_W_x002F_CLST	45110	30.76	Inpatient	Not_x0020_transferred_x0020__x0028_admitted_x0020_from_x0020_home_x0029_	73	2016	2016	Home	General	General_x0020_Surgery	Yes	59	155	INSULIN	No	No	Independent	No	No	No	No	Yes	No	No	No	No	No	No	Yes	No	None	11	11	11	88	88	88	88	11	11	11	-99	-99	-99
2016	5249532	female	Unknown_x002F_Not_x0020_Reported	Unknown	PRCTECT_x0020_COMPL_x0020_CMBN_x0020_ABDOMINOPRNL_x0020_W_x002F_CLST	45110	30.76	Inpatient	Not_x0020_transferred_x0020__x0028_admitted_x0020_from_x0020_home_x0029_		2016	2016	Rehab	General	General_x0020_Surgery	Yes	60	114	NO	No	No	Independent	No	No	No	No	No	No	No	No	No	No	No	No	No	None	15	15	15	-99	-99	-99	-99	2	2	2	18	-99	18
2016	5252138	female	White	No	PRCTECT_x0020_CMBN_x0020_ABDOMINOPRNL_x0020_PULL-THRU_x0020_PX	45112	33.18	Inpatient	Not_x0020_transferred_x0020__x0028_admitted_x0020_from_x0020_home_x0029_	30	2016	2016	Home	General	General_x0020_Surgery	Yes	65	150	NO	No	No	Independent	No	No	No	No	No	No	No	No	No	No	No	No	No	None	7	7	7	65	65	65	65	7	7	7	7	-99	7
2016	5252547	female	White	Yes	LAPS_x0020_PROCTECTOMY_x0020_COMBINED_x0020_PULL-THRU_x0020_W_x002F_RESERVOIR	45397	36.5	Inpatient	Not_x0020_transferred_x0020__x0028_admitted_x0020_from_x0020_home_x0029_	56	2016	2016	Home	General	General_x0020_Surgery	Yes	60	116	NO	No	No	Independent	No	No	No	No	No	No	No	No	No	No	No	No	No	None	4	4	4	-99	-99	-99	-99	4	4	4	-99	-99	-99
2016	5253106	female	Asian	No	LAPS_x0020_PROCTECTOMY_x0020_ABDOMINOPERINEAL_x0020_W_x002F_COLOSTOMY	45395	33	Inpatient	Not_x0020_transferred_x0020__x0028_admitted_x0020_from_x0020_home_x0029_	59	2016	2016	Home	General	General_x0020_Surgery	Yes	58	123	NO	No	No	Independent	No	No	No	No	No	No	No	No	No	No	No	No	No	None	7	7	7	7	7	7	7	7	7	7	-99	-99	-99
2016	5256209	male	White	Yes	PRCTECT_x0020_COMPL_x0020_CMBN_x0020_ABDOMINOPRNL_x0020_W_x002F_CLST	45110	30.76	Inpatient	Not_x0020_transferred_x0020__x0028_admitted_x0020_from_x0020_home_x0029_	61	2016	2016	Home	General	General_x0020_Surgery	Yes	74	209	NON-INSULIN	No	No	Independent	No	No	No	No	Yes	No	No	No	No	No	No	No	No	None	0	0	0	-99	-99	-99	-99	0	0	0	-99	-99	-99
2016	5256453	male	White	No	PRCTECT_x0020_COMPL_x0020_CMBN_x0020_ABDOMINOPRNL_x0020_W_x002F_CLST	45110	30.76	Inpatient	Not_x0020_transferred_x0020__x0028_admitted_x0020_from_x0020_home_x0029_	85	2016	2016	Skilled_x0020_Care_x002C__x0020_Not_x0020_Home	Epidural	General_x0020_Surgery	Yes	68	178	NO	No	No	Independent	No	No	No	No	No	No	No	No	No	No	No	No	No	None	9	9	9	9	9	9	9	9	9	9	-99	-99	25
2016	5257251	male	White	No	LAPS_x0020_PROCTECTOMY_x0020_ABDOMINOPERINEAL_x0020_W_x002F_COLOSTOMY	45395	33	Inpatient	Not_x0020_transferred_x0020__x0028_admitted_x0020_from_x0020_home_x0029_	68	2016	2016	Home	General	General_x0020_Surgery	Yes	68	144	NO	No	No	Independent	No	No	No	No	No	No	No	No	No	No	No	No	No	None	7	39	7	1	39	39	39	1	1	1	-99	-99	-99
2016	5257323	female	Black_x0020_or_x0020_African_x0020_American	No	LAPS_x0020_PROCTECTOMY_x0020_COMBINED_x0020_PULL-THRU_x0020_W_x002F_RESERVOIR	45397	36.5	Inpatient	Not_x0020_transferred_x0020__x0028_admitted_x0020_from_x0020_home_x0029_	69	2016	2016	Home	General	General_x0020_Surgery	Yes	62	205	INSULIN	No	No	Independent	No	No	No	No	Yes	No	No	No	No	No	No	No	No	None	87	87	87	87	87	87	87	87	87	87	-99	-99	-99
2016	5257743	male	White	No	PRCTECT_x0020_CMBN_x0020_ABDOMINOPRNL_x0020_PULL-THRU_x0020_PX	45112	33.18	Inpatient	Not_x0020_transferred_x0020__x0028_admitted_x0020_from_x0020_home_x0029_	67	2016	2016	Home	General	General_x0020_Surgery	Yes	67	185	NO	No	No	Independent	No	No	No	No	No	No	No	No	No	No	No	No	No	None	-99	-99	65	0	-99	-99	-99	5	5	5	-99	-99	-99
2016	5259451	male	Unknown_x002F_Not_x0020_Reported	Unknown	COLCT_x0020_TTL_x0020_ABD_x0020_W_x002F_PRCTECT_x0020_ILEOANAL_x0020_ANAST_x0020__x0026__x0020_RSVR	44158	36.7	Inpatient	Not_x0020_transferred_x0020__x0028_admitted_x0020_from_x0020_home_x0029_	31	2016	2016	Home	General	General_x0020_Surgery	Yes	68	450	NON-INSULIN	No	No	Independent	No	No	No	No	Yes	No	No	No	No	No	No	Yes	No	None	19	19	19	19	19	19	19	19	19	19	19	-99	19
2016	5259547	male	White	No	LAPS_x0020_COLECTOMY_x0020_ABDL_x0020_W_x002F_PROCTECTOMY_x0020_W_x002F_ILEOSTOMY	44212	34.58	Inpatient	Not_x0020_transferred_x0020__x0028_admitted_x0020_from_x0020_home_x0029_	67	2016	2016	Home	General	General_x0020_Surgery	Yes	69	159	NO	No	No	Independent	No	No	No	No	Yes	No	No	No	No	No	No	No	No	None	9	9	9	9	9	9	9	9	9	9	-99	-99	-99
2016	5260360	female	White	No	PRCTECT_x0020_COMPL_x0020_CMBN_x0020_ABDOMINOPRNL_x0020_W_x002F_CLST	45110	30.76	Inpatient	Not_x0020_transferred_x0020__x0028_admitted_x0020_from_x0020_home_x0029_	49	2016	2016	Home	General	General_x0020_Surgery	Yes	63	213	INSULIN	No	No	Independent	No	No	No	Yes	Yes	No	No	No	No	No	No	No	No	None	0	6	6	-99	-99	-99	-99	6	0	6	-99	-99	-99
2016	5260734	male	White	No	LAPS_x0020_COLCT_x0020_TTL_x0020_ABD_x0020_W_x002F_PRCTECT_x0020_ILEOANAL_x0020_ANASTOMSIS	44211	37.08	Inpatient	Not_x0020_transferred_x0020__x0028_admitted_x0020_from_x0020_home_x0029_	59	2016	2016	Home	General	General_x0020_Surgery	Yes	72	172	NO	No	No	Independent	No	No	No	No	Yes	No	No	No	No	No	Yes	No	No	None	24	24	24	24	24	24	24	24	24	24	-99	-99	-99
2016	5261230	female	Asian	No	PRCTECT_x0020_COMPL_x0020_CMBN_x0020_ABDOMINOPRNL_x0020_W_x002F_CLST	45110	30.76	Inpatient	Not_x0020_transferred_x0020__x0028_admitted_x0020_from_x0020_home_x0029_	57	2016	2016	Home	General	General_x0020_Surgery	Yes	61	123	NO	No	No	Independent	No	No	No	No	No	No	No	No	No	No	No	No	No	None	4	4	4	4	4	4	4	4	4	4	-99	-99	4
2016	5261350	male	White	Unknown	COLECTOMY_x0020_TOT_x0020_ABDL_x0020_W_x002F_PROCTECTOMY_x0020_W_x002F_ILEOSTOMY	44155	34.42	Inpatient	Not_x0020_transferred_x0020__x0028_admitted_x0020_from_x0020_home_x0029_	56	2016	2016	Home	General	General_x0020_Surgery	Yes	71	253	NO	Yes	No	Independent	No	No	No	No	No	No	No	No	No	No	No	No	No	None	0	6	6	-99	-99	-99	-99	6	0	6	6	-99	6
2016	5261403	female	White	No	LAPS_x0020_COLECTOMY_x0020_ABDL_x0020_W_x002F_PROCTECTOMY_x0020_W_x002F_ILEOSTOMY	44212	34.58	Inpatient	Not_x0020_transferred_x0020__x0028_admitted_x0020_from_x0020_home_x0029_	80	2016	2016	Home	General	General_x0020_Surgery	Yes	62	156	NO	No	No	Independent	No	No	No	No	No	No	No	No	No	No	No	No	No	None	22	-99	29	22	-99	-99	-99	22	22	22	-99	-99	22
2016	5261453	male	White	No	PRCTECT_x0020_COMPL_x0020_CMBN_x0020_ABDOMINOPRNL_x0020_W_x002F_CLST	45110	30.76	Inpatient	Not_x0020_transferred_x0020__x0028_admitted_x0020_from_x0020_home_x0029_		2016	2016	Skilled_x0020_Care_x002C__x0020_Not_x0020_Home	General	General_x0020_Surgery	Yes	69	165	NO	No	No	Partially_x0020_Dependent	No	No	No	No	No	No	No	No	No	No	No	No	No	None	2	2	2	2	2	2	2	2	2	2	-99	-99	-99
2016	5262880	female	White	No	PRCTECT_x0020_COMPL_x0020_CMBN_x0020_ABDOMINOPRNL_x0020_W_x002F_CLST	45110	30.76	Inpatient	Not_x0020_transferred_x0020__x0028_admitted_x0020_from_x0020_home_x0029_	64	2016	2016	Home	General	General_x0020_Surgery	Yes	63	138	NO	No	No	Independent	No	No	No	No	Yes	No	No	No	No	No	Yes	No	No	None	13	13	13	13	13	13	13	13	13	13	13	-99	13
2016	5262931	female	White	No	LAPS_x0020_COLCT_x0020_TTL_x0020_ABD_x0020_W_x002F_PRCTECT_x0020_ILEOANAL_x0020_ANASTOMSIS	44211	37.08	Inpatient	Not_x0020_transferred_x0020__x0028_admitted_x0020_from_x0020_home_x0029_	47	2016	2016	Home	General	General_x0020_Surgery	Yes	66	145	NO	No	No	Independent	No	No	No	No	No	No	No	No	No	No	No	No	No	None	11	11	11	11	11	11	11	11	11	11	-99	-99	-99
2016	5263751	female	White	No	LAPS_x0020_PROCTECTOMY_x0020_ABDOMINOPERINEAL_x0020_W_x002F_COLOSTOMY	45395	33	Inpatient	Not_x0020_transferred_x0020__x0028_admitted_x0020_from_x0020_home_x0029_	37	2016	2016	Home	General	General_x0020_Surgery	Yes	66	100	NO	No	No	Independent	No	No	No	No	No	No	No	No	No	No	No	No	No	None	15	15	15	15	15	15	15	15	15	15	-99	-99	-99
2016	5264077	female	White	No	PRCTECT_x0020_CMBN_x0020_PULL-THRU_x0020_W_x002F_RSVR_x0020_W_x002F_NTRSTM	45119	33.48	Inpatient	Not_x0020_transferred_x0020__x0028_admitted_x0020_from_x0020_home_x0029_	62	2016	2016	Home	General	General_x0020_Surgery	Yes	65	157	NO	No	No	Independent	No	No	No	No	No	No	No	No	No	No	No	No	No	None	4	4	4	38	38	38	38	4	4	4	-99	-99	-99
2016	5264140	female	White	No	LAPS_x0020_PROCTECTOMY_x0020_COMBINED_x0020_PULL-THRU_x0020_W_x002F_RESERVOIR	45397	36.5	Inpatient	Not_x0020_transferred_x0020__x0028_admitted_x0020_from_x0020_home_x0029_	69	2016	2016	Rehab	General	General_x0020_Surgery	Yes	67	185	NO	No	No	Independent	No	No	No	No	No	No	No	No	No	No	No	No	No	None	6	6	6	6	6	6	6	6	6	6	-99	-99	-99
2016	5264765	male	White	No	LAPS_x0020_PROCTECTOMY_x0020_ABDOMINOPERINEAL_x0020_W_x002F_COLOSTOMY	45395	33	Inpatient	Not_x0020_transferred_x0020__x0028_admitted_x0020_from_x0020_home_x0029_	53	2016	2016	Home	General	General_x0020_Surgery	Yes	69	268	NO	No	No	Independent	No	No	No	No	Yes	No	No	No	No	No	No	No	No	None	17	17	17	17	17	17	17	17	17	17	-99	-99	-99
2016	5264943	male	White	No	LAPS_x0020_PROCTECTOMY_x0020_ABDOMINOPERINEAL_x0020_W_x002F_COLOSTOMY	45395	33	Inpatient	Not_x0020_transferred_x0020__x0028_admitted_x0020_from_x0020_home_x0029_	78	2016	2016	Rehab	General	General_x0020_Surgery	Yes	65	162	NON-INSULIN	No	No	Independent	No	No	No	Yes	Yes	No	No	No	No	No	No	No	No	None	5	5	5	5	5	5	5	5	5	5	-99	-99	-99
2016	5267738	female	White	No	COLECTOMY_x0020_TOT_x0020_ABDL_x0020_W_x002F_PROCTECTOMY_x0020_W_x002F_ILEOSTOMY	44155	34.42	Inpatient	Not_x0020_transferred_x0020__x0028_admitted_x0020_from_x0020_home_x0029_	50	2016	2016	Home	General	General_x0020_Surgery	Yes	64	163	NO	Yes	No	Independent	No	No	No	No	No	No	No	No	No	No	No	No	No	None	16	16	16	16	16	16	16	20	20	20	-99	-99	-99
2016	5267820	male	White	No	PRCTECT_x0020_COMPL_x0020_CMBN_x0020_ABDOMINOPRNL_x0020_W_x002F_CLST	45110	30.76	Inpatient	Not_x0020_transferred_x0020__x0028_admitted_x0020_from_x0020_home_x0029_	71	2016	2016	Home	General	General_x0020_Surgery	Yes	75	262	NON-INSULIN	No	No	Independent	No	No	No	No	Yes	No	No	No	No	No	No	No	No	None	33	33	33	-99	-99	-99	-99	4	4	4	-99	-99	-99
2016	5268080	female	Black_x0020_or_x0020_African_x0020_American	No	COLCT_x0020_TTL_x0020_ABD_x0020_W_x002F_PRCTECT_x0020_ILEOANAL_x0020_ANAST_x0020__x0026__x0020_RSVR	44158	36.7	Inpatient	Not_x0020_transferred_x0020__x0028_admitted_x0020_from_x0020_home_x0029_	52	2016	2016	Home	General	General_x0020_Surgery	Yes	65	167	NO	No	No	Independent	No	No	No	No	Yes	No	No	No	No	No	No	No	No	None	14	14	14	14	14	14	14	14	14	14	-99	-99	14
2016	5268112	female	White	No	LAPS_x0020_PROCTECTOMY_x0020_COMBINED_x0020_PULL-THRU_x0020_W_x002F_RESERVOIR	45397	36.5	Inpatient	Not_x0020_transferred_x0020__x0028_admitted_x0020_from_x0020_home_x0029_	41	2016	2016	Home	General	General_x0020_Surgery	Yes	70	180	NO	No	No	Independent	No	No	No	No	No	No	No	No	No	No	No	No	No	None	22	22	1	1	1	22	22	1	1	1	-99	-99	1
2016	5268127	female	White	No	PRCTECT_x0020_COMPL_x0020_CMBN_x0020_ABDOMINOPRNL_x0020_W_x002F_CLST	45110	30.76	Inpatient	Not_x0020_transferred_x0020__x0028_admitted_x0020_from_x0020_home_x0029_	56	2016	2016	Home	General	General_x0020_Surgery	Yes	58	108	NO	Yes	No	Independent	No	No	No	No	No	No	No	No	No	No	No	No	No	None	13	13	13	13	13	13	13	0	0	0	-99	-99	-99
2016	5268290	male	White	No	LAPS_x0020_PROCTECTOMY_x0020_ABDOMINOPERINEAL_x0020_W_x002F_COLOSTOMY	45395	33	Inpatient	Not_x0020_transferred_x0020__x0028_admitted_x0020_from_x0020_home_x0029_	61	2016	2016	Home	General	General_x0020_Surgery	Yes	72	162	NO	No	No	Independent	No	No	No	No	No	No	No	No	No	No	No	No	No	None	0	0	0	-99	-99	-99	-99	0	0	0	-99	-99	-99
2016	5268343	female	White	No	LAPS_x0020_COLCT_x0020_TTL_x0020_ABD_x0020_W_x002F_PRCTECT_x0020_ILEOANAL_x0020_ANASTOMSIS	44211	37.08	Inpatient	Not_x0020_transferred_x0020__x0028_admitted_x0020_from_x0020_home_x0029_		2016	2016	Home	General	General_x0020_Surgery	Yes	62	97	NO	No	No	Independent	No	No	No	No	Yes	No	No	No	No	No	No	No	No	None	25	25	25	25	25	25	25	25	25	25	-99	-99	-99
2016	5268432	male	White	No	PRCTECT_x0020_CMBN_x0020_PULL-THRU_x0020_W_x002F_RSVR_x0020_W_x002F_NTRSTM	45119	33.48	Inpatient	Not_x0020_transferred_x0020__x0028_admitted_x0020_from_x0020_home_x0029_	54	2016	2016	Home	General	General_x0020_Surgery	Yes	72	280	NO	No	No	Independent	No	No	No	No	Yes	No	No	No	No	No	No	No	No	None	1	1	1	1	1	1	1	1	1	1	-99	-99	-99
2016	5268474	male	White	No	LAPS_x0020_PROCTECTOMY_x0020_COMBINED_x0020_PULL-THRU_x0020_W_x002F_RESERVOIR	45397	36.5	Inpatient	Not_x0020_transferred_x0020__x0028_admitted_x0020_from_x0020_home_x0029_	70	2016	2016	Home	General	General_x0020_Surgery	Yes	67	165	NO	Yes	No	Independent	No	No	No	No	Yes	No	No	No	No	No	No	No	No	None	20	20	20	54	54	54	54	20	20	20	-99	-99	-99
2016	5268534	female	Unknown_x002F_Not_x0020_Reported	Yes	PRCTECT_x0020_COMPL_x0020_CMBN_x0020_ABDOMINOPRNL_x0020_W_x002F_CLST	45110	30.76	Inpatient	Not_x0020_transferred_x0020__x0028_admitted_x0020_from_x0020_home_x0029_	45	2016	2016	Home	General	General_x0020_Surgery	Yes	63	226	INSULIN	No	No	Independent	No	No	No	No	Yes	No	No	No	No	No	No	No	No	None	0	41	0	41	41	41	41	0	0	0	-99	-99	-99
2016	5268570	male	Unknown_x002F_Not_x0020_Reported	Unknown	PRCTECT_x0020_CMBN_x0020_ABDOMINOPRNL_x0020_PULL-THRU_x0020_PX	45112	33.18	Inpatient	Not_x0020_transferred_x0020__x0028_admitted_x0020_from_x0020_home_x0029_	50	2016	2016	Home	General	General_x0020_Surgery	Yes	65	127	NON-INSULIN	Yes	No	Independent	No	No	No	No	No	No	No	No	No	No	No	No	No	None	54	-99	54	54	54	54	54	54	54	54	-99	-99	-99
2016	5269681	male	White	No	LAPS_x0020_PROCTECTOMY_x0020_COMBINED_x0020_PULL-THRU_x0020_W_x002F_RESERVOIR	45397	36.5	Inpatient	Not_x0020_transferred_x0020__x0028_admitted_x0020_from_x0020_home_x0029_	63	2016	2016	Home	General	General_x0020_Surgery	Yes	70	304	NO	No	No	Independent	No	Yes	No	No	Yes	No	No	No	No	No	No	No	No	None	22	22	22	-99	-99	-99	-99	22	22	22	-99	-99	-99
2016	5269988	male	White	No	PRCTECT_x0020_COMPL_x0020_CMBN_x0020_ABDOMINOPRNL_x0020_W_x002F_CLST	45110	30.76	Inpatient	Not_x0020_transferred_x0020__x0028_admitted_x0020_from_x0020_home_x0029_	60	2016	2016	Home	General	General_x0020_Surgery	Yes	75	165	NO	No	No	Independent	No	No	No	No	No	No	No	No	No	No	No	No	No	None	6	6	6	36	36	36	36	6	6	6	6	-99	6
2016	5270126	male	White	No	LAPS_x0020_COLCT_x0020_TTL_x0020_ABD_x0020_W_x002F_PRCTECT_x0020_ILEOANAL_x0020_ANASTOMSIS	44211	37.08	Inpatient	Not_x0020_transferred_x0020__x0028_admitted_x0020_from_x0020_home_x0029_	58	2016	2016	Home	General	General_x0020_Surgery	Yes	66	160	NO	Yes	No	Independent	No	No	No	No	No	No	No	No	No	No	No	No	No	None	14	14	14	14	14	14	14	14	14	14	14	-99	14
2016	5271063	male	White	No	PRCTECT_x0020_COMPL_x0020_CMBN_x0020_ABDOMINOPRNL_x0020_W_x002F_CLST	45110	30.76	Inpatient	Not_x0020_transferred_x0020__x0028_admitted_x0020_from_x0020_home_x0029_	44	2016	2016	Home	General	General_x0020_Surgery	Yes	69	203	NO	No	No	Independent	No	No	No	No	No	No	No	Yes	No	No	No	No	No	None	2	2	2	2	2	2	2	2	2	2	-99	-99	-99
2016	5271308	female	White	No	PRCTECT_x0020_COMPL_x0020_CMBN_x0020_ABDOMINOPRNL_x0020_W_x002F_CLST	45110	30.76	Inpatient	Not_x0020_transferred_x0020__x0028_admitted_x0020_from_x0020_home_x0029_	50	2016	2016	Home	General	General_x0020_Surgery	Yes	66	228	NO	No	No	Independent	No	No	No	No	No	No	No	No	No	No	No	No	No	None	1	1	1	1	1	1	1	1	1	1	-99	-99	15
2016	5271479	male	White	No	LAPS_x0020_PROCTECTOMY_x0020_ABDOMINOPERINEAL_x0020_W_x002F_COLOSTOMY	45395	33	Inpatient	Not_x0020_transferred_x0020__x0028_admitted_x0020_from_x0020_home_x0029_	54	2016	2016	Home	General	General_x0020_Surgery	Yes	68	142	NO	No	No	Independent	No	No	No	No	No	No	No	No	No	No	No	No	No	None	0	0	0	0	0	0	0	0	0	0	-99	-99	-99
2016	5271768	male	Black_x0020_or_x0020_African_x0020_American	No	LAPS_x0020_PROCTECTOMY_x0020_ABDOMINOPERINEAL_x0020_W_x002F_COLOSTOMY	45395	33	Inpatient	Not_x0020_transferred_x0020__x0028_admitted_x0020_from_x0020_home_x0029_	33	2016	2016	Home	General	General_x0020_Surgery	Yes	70	201	INSULIN	No	No	Independent	No	No	No	No	No	No	No	No	No	Yes	No	No	No	None	29	29	29	29	29	29	29	5	5	5	-99	-99	-99
2016	5271827	female	Unknown_x002F_Not_x0020_Reported	Unknown	PRCTECT_x0020_PRTL_x0020_RESCJ_x0020_RECTUM_x0020_TABDL_x0020_APPR	45111	18.01	Inpatient	Not_x0020_transferred_x0020__x0028_admitted_x0020_from_x0020_home_x0029_	78	2016	2016	Home	General	General_x0020_Surgery	No	64	121	NO	No	No	Independent	No	No	No	No	No	No	No	No	No	No	No	No	No	None	13	13	13	-99	-99	-99	-99	13	13	13	1	-99	1
2016	5271915	male	White	No	LAPS_x0020_PROCTECTOMY_x0020_ABDOMINOPERINEAL_x0020_W_x002F_COLOSTOMY	45395	33	Inpatient	Not_x0020_transferred_x0020__x0028_admitted_x0020_from_x0020_home_x0029_	63	2016	2016	Home	General	General_x0020_Surgery	Yes	66	273	NO	Yes	No	Independent	No	No	No	No	Yes	No	No	No	No	No	No	No	No	None	2	2	2	-99	-99	-99	-99	2	2	2	-99	-99	-99
2016	5271935	male	White	No	PRCTECT_x0020_COMPL_x0020_CMBN_x0020_ABDOMINOPRNL_x0020_W_x002F_CLST	45110	30.76	Inpatient	Not_x0020_transferred_x0020__x0028_admitted_x0020_from_x0020_home_x0029_	70	2016	2016	Home	General	General_x0020_Surgery	Yes	69	280	NO	No	No	Independent	No	Yes	No	No	No	No	No	No	No	No	No	No	No	None	1	1	1	-99	-99	-99	-99	1	1	1	-99	-99	-99
2016	5272232	female	White	No	PRCTECT_x0020_COMPL_x0020_CMBN_x0020_ABDOMINOPRNL_x0020_W_x002F_CLST	45110	30.76	Inpatient	Not_x0020_transferred_x0020__x0028_admitted_x0020_from_x0020_home_x0029_	66	2016	2016	Home	General	General_x0020_Surgery	Yes	60	172	NO	No	No	Independent	No	No	No	No	Yes	No	No	No	No	Yes	No	No	No	None	19	19	19	19	19	19	19	21	21	21	70	-99	70
2016	5272544	male	Unknown_x002F_Not_x0020_Reported	Unknown	PRCTECT_x0020_PRTL_x0020_RESCJ_x0020_RECTUM_x0020_TABDL_x0020_APPR	45111	18.01	Inpatient	Not_x0020_transferred_x0020__x0028_admitted_x0020_from_x0020_home_x0029_	83	2016	2016	Home	General	General_x0020_Surgery	No	71	139	NO	No	No	Independent	No	No	No	No	No	No	No	No	No	No	No	No	No	None	19	19	19	45	45	45	45	19	19	19	1	-99	1
2016	5273071	male	White	No	LAPS_x0020_PROCTECTOMY_x0020_ABDOMINOPERINEAL_x0020_W_x002F_COLOSTOMY	45395	33	Inpatient	Not_x0020_transferred_x0020__x0028_admitted_x0020_from_x0020_home_x0029_	83	2016	2016	Home	General	General_x0020_Surgery	Yes	71	227	NO	No	No	Partially_x0020_Dependent	No	No	No	No	Yes	No	No	Yes	No	No	No	No	No	None	33	33	33	33	33	33	33	5	5	5	5	-99	5
2016	5273825	female	American_x0020_Indian_x0020_or_x0020_Alaska_x0020_Native	No	PRCTECT_x0020_COMPL_x0020_CMBN_x0020_ABDOMINOPRNL_x0020_W_x002F_CLST	45110	30.76	Inpatient	Not_x0020_transferred_x0020__x0028_admitted_x0020_from_x0020_home_x0029_	58	2016	2016	Home	General	General_x0020_Surgery	Yes	58	170	NO	Yes	No	Independent	No	No	No	No	No	No	No	No	No	No	No	No	No	None	8	8	8	8	8	8	8	8	8	8	-99	-99	-99
2016	5274102	male	White	No	PRCTECT_x0020_COMPL_x0020_CMBN_x0020_ABDOMINOPRNL_x0020_W_x002F_CLST	45110	30.76	Inpatient	Not_x0020_transferred_x0020__x0028_admitted_x0020_from_x0020_home_x0029_	69	2016	2016	Home	General	General_x0020_Surgery	Yes	67	163	NO	No	No	Independent	No	No	No	No	No	No	No	No	No	No	No	No	No	None	5	5	5	5	5	5	5	5	5	5	5	-99	5
2016	5274905	male	White	No	PELVIC_x0020_EXENTERATION_x0020_COLORECTAL_x0020_MALIGNANCY	45126	49.1	Inpatient	Not_x0020_transferred_x0020__x0028_admitted_x0020_from_x0020_home_x0029_	64	2016	2016	Home	General	General_x0020_Surgery	Yes	69	162	NO	No	No	Independent	No	No	No	No	Yes	No	No	No	No	No	Yes	No	No	None	32	32	32	32	32	32	32	32	32	32	3	-99	3
2016	5275348	male	White	No	LAPS_x0020_PROCTECTOMY_x0020_ABDOMINOPERINEAL_x0020_W_x002F_COLOSTOMY	45395	33	Inpatient	Not_x0020_transferred_x0020__x0028_admitted_x0020_from_x0020_home_x0029_	64	2016	2016	Home	General	General_x0020_Surgery	Yes	70	143	NO	Yes	No	Independent	No	No	No	No	No	No	No	No	No	No	No	No	No	None	-99	-99	-99	-99	-99	-99	-99	-99	-99	-99	-99	-99	-99
2016	5276385	female	Unknown_x002F_Not_x0020_Reported	Unknown	PRCTECT_x0020_COMPL_x0020_CMBN_x0020_ABDOMINOPRNL_x0020_W_x002F_CLST	45110	30.76	Inpatient	Not_x0020_transferred_x0020__x0028_admitted_x0020_from_x0020_home_x0029_	74	2016	2016	Home	General	General_x0020_Surgery	Yes	62	204	NO	Yes	MODERATE_x0020_EXERTION	Independent	No	No	No	No	Yes	No	No	No	No	No	No	No	No	None	12	12	12	12	-99	12	12	12	12	12	-99	-99	-99
2016	5276688	female	White	No	LAPS_x0020_PROCTECTOMY_x0020_ABDOMINOPERINEAL_x0020_W_x002F_COLOSTOMY	45395	33	Inpatient	Not_x0020_transferred_x0020__x0028_admitted_x0020_from_x0020_home_x0029_	75	2016	2016	Home	General	General_x0020_Surgery	Yes	59	117	NO	No	No	Independent	No	No	No	No	Yes	No	No	No	No	No	No	No	No	None	8	8	8	8	8	8	8	8	8	8	8	-99	8
2016	5277638	male	White	Yes	PRCTECT_x0020_PRTL_x0020_RESCJ_x0020_RECTUM_x0020_TABDL_x0020_APPR	45111	18.01	Inpatient	Not_x0020_transferred_x0020__x0028_admitted_x0020_from_x0020_home_x0029_	79	2016	2016	Home	General	General_x0020_Surgery	Yes	66	136	NO	No	No	Independent	No	No	No	No	No	No	No	No	No	No	No	No	No	None	12	12	12	12	12	12	12	12	12	12	11	-99	11
2016	5279817	male	White	No	LAPS_x0020_PROCTECTOMY_x0020_ABDOMINOPERINEAL_x0020_W_x002F_COLOSTOMY	45395	33	Inpatient	Not_x0020_transferred_x0020__x0028_admitted_x0020_from_x0020_home_x0029_	26	2016	2016	Home	General	General_x0020_Surgery	Yes	69	149	NO	No	No	Independent	No	No	No	No	No	No	No	No	No	No	No	No	No	None	67	75	53	-99	74	74	74	11	11	11	-99	-99	-99
2016	5280203	male	White	No	LAPS_x0020_PROCTECTOMY_x0020_ABDOMINOPERINEAL_x0020_W_x002F_COLOSTOMY	45395	33	Inpatient	Not_x0020_transferred_x0020__x0028_admitted_x0020_from_x0020_home_x0029_	28	2016	2016	Home	General	General_x0020_Surgery	Yes	69	151	NO	Yes	No	Independent	No	No	No	No	No	No	No	No	No	No	No	No	No	None	8	8	8	8	8	8	8	8	8	8	8	-99	8
2016	5280310	female	White	No	PRCTECT_x0020_COMPL_x0020_CMBN_x0020_ABDOMINOPRNL_x0020_W_x002F_CLST	45110	30.76	Inpatient	Not_x0020_transferred_x0020__x0028_admitted_x0020_from_x0020_home_x0029_	69	2016	2016	Home	General	General_x0020_Surgery	Yes	66	129	NO	No	No	Independent	No	No	No	No	No	No	No	No	No	No	No	No	No	None	22	22	22	22	22	22	22	22	22	22	22	-99	22
2016	5280394	male	White	No	LAPS_x0020_PROCTECTOMY_x0020_ABDOMINOPERINEAL_x0020_W_x002F_COLOSTOMY	45395	33	Inpatient	Not_x0020_transferred_x0020__x0028_admitted_x0020_from_x0020_home_x0029_	66	2016	2016	Home	General	General_x0020_Surgery	Yes	71	157	NO	No	No	Independent	No	No	No	No	Yes	No	No	No	No	No	No	No	No	None	9	9	9	9	9	9	9	9	9	9	9	-99	9
2016	5280578	male	White	No	LAPS_x0020_PROCTECTOMY_x0020_ABDOMINOPERINEAL_x0020_W_x002F_COLOSTOMY	45395	33	Inpatient	Not_x0020_transferred_x0020__x0028_admitted_x0020_from_x0020_home_x0029_	68	2016	2016	Home	General	General_x0020_Surgery	Yes	67	158	NO	No	No	Independent	No	No	No	No	Yes	No	No	No	No	No	No	No	No	None	-99	-99	-99	-99	-99	-99	-99	0	0	0	-99	-99	-99
2016	5280599	male	White	No	PRCTECT_x0020_COMPL_x0020_CMBN_x0020_ABDOMINOPRNL_x0020_W_x002F_CLST	45110	30.76	Inpatient	Not_x0020_transferred_x0020__x0028_admitted_x0020_from_x0020_home_x0029_	72	2016	2016	Home	General	General_x0020_Surgery	Yes	71	257	NO	No	No	Independent	No	No	No	No	Yes	No	No	No	No	No	No	No	No	None	6	6	6	6	6	6	6	6	6	6	6	-99	6
2016	5280808	female	White	No	LAPS_x0020_PROCTECTOMY_x0020_ABDOMINOPERINEAL_x0020_W_x002F_COLOSTOMY	45395	33	Inpatient	Not_x0020_transferred_x0020__x0028_admitted_x0020_from_x0020_home_x0029_	60	2016	2016	Home	General	General_x0020_Surgery	Yes	62	119	NO	No	No	Independent	No	No	No	No	No	No	No	No	No	Yes	No	No	No	None	8	8	8	-99	-99	-99	-99	8	8	8	-99	-99	-99
2016	5281533	female	White	No	LAPS_x0020_COLCT_x0020_TTL_x0020_ABD_x0020_W_x002F_PRCTECT_x0020_ILEOANAL_x0020_ANASTOMSIS	44211	37.08	Inpatient	Not_x0020_transferred_x0020__x0028_admitted_x0020_from_x0020_home_x0029_	72	2016	2016	Home	General	General_x0020_Surgery	Yes	69	193	NO	No	No	Independent	No	No	No	No	Yes	No	No	No	No	No	No	No	No	None	5	5	5	-99	-99	-99	-99	5	5	5	-99	-99	-99
2016	5283245	male	White	No	LAPS_x0020_PROCTECTOMY_x0020_COMBINED_x0020_PULL-THRU_x0020_W_x002F_RESERVOIR	45397	36.5	Inpatient	Not_x0020_transferred_x0020__x0028_admitted_x0020_from_x0020_home_x0029_	60	2016	2016	Home	General	General_x0020_Surgery	Yes	67	175	NO	No	No	Independent	No	No	No	No	Yes	No	No	No	No	No	No	No	No	None	-99	-99	-99	-99	-99	-99	-99	-99	-99	-99	-99	-99	-99
2016	5283940	female	White	No	LAPS_x0020_PROCTECTOMY_x0020_ABDOMINOPERINEAL_x0020_W_x002F_COLOSTOMY	45395	33	Inpatient	Not_x0020_transferred_x0020__x0028_admitted_x0020_from_x0020_home_x0029_	44	2016	2016	Unknown	General	General_x0020_Surgery	Yes	60	189	NO	No	MODERATE_x0020_EXERTION	Partially_x0020_Dependent	No	No	No	No	Yes	No	Yes	No	Yes	No	Yes	No	No	None	4	4	4	4	4	4	4	4	4	4	54	-99	54
2016	5283966	female	Unknown_x002F_Not_x0020_Reported	No	PELVIC_x0020_EXENTERATION_x0020_COLORECTAL_x0020_MALIGNANCY	45126	49.1	Inpatient	Not_x0020_transferred_x0020__x0028_admitted_x0020_from_x0020_home_x0029_	56	2016	2016	Home	General	General_x0020_Surgery	Yes	65	133	NO	Yes	No	Independent	No	No	No	No	No	No	No	No	No	No	No	No	No	None	13	13	13	13	13	13	13	13	13	13	13	-99	13
2016	5284046	male	White	No	COLECTOMY_x0020_TOT_x0020_ABDL_x0020_W_x002F_PROCTECTOMY_x0020_W_x002F_ILEOSTOMY	44155	34.42	Inpatient	Not_x0020_transferred_x0020__x0028_admitted_x0020_from_x0020_home_x0029_	65	2016	2016	Home	General	General_x0020_Surgery	Yes	70	218	NON-INSULIN	No	No	Independent	No	No	No	No	Yes	No	No	No	No	No	No	No	No	None	9	9	9	9	9	9	9	9	9	9	9	-99	9
2016	5284053	male	White	No	LAPS_x0020_PROCTECTOMY_x0020_ABDOMINOPERINEAL_x0020_W_x002F_COLOSTOMY	45395	33	Inpatient	Not_x0020_transferred_x0020__x0028_admitted_x0020_from_x0020_home_x0029_	68	2016	2016	Home	General	General_x0020_Surgery	Yes	69	257	NON-INSULIN	No	No	Independent	No	No	No	No	Yes	No	No	No	No	No	No	No	No	None	-99	-99	-99	-99	-99	-99	-99	-99	-99	-99	-99	-99	-99
2016	5284249	female	White	No	LAPS_x0020_COLECTOMY_x0020_ABDL_x0020_W_x002F_PROCTECTOMY_x0020_W_x002F_ILEOSTOMY	44212	34.58	Inpatient	Not_x0020_transferred_x0020__x0028_admitted_x0020_from_x0020_home_x0029_	51	2016	2016	Home	Other	General_x0020_Surgery	Yes	66	196	NO	No	No	Independent	No	No	No	No	No	No	No	No	No	No	No	No	No	None	7	7	7	7	7	7	7	7	7	7	-99	-99	-99
2016	5284679	female	White	No	PRCTECT_x0020_CMBN_x0020_ABDOMINOPRNL_x0020_PULL-THRU_x0020_PX	45112	33.18	Inpatient	Not_x0020_transferred_x0020__x0028_admitted_x0020_from_x0020_home_x0029_	49	2016	2016	Home	General	General_x0020_Surgery	Yes	66	200	NO	No	No	Independent	No	No	No	No	No	No	No	No	No	No	No	No	No	None	7	7	7	22	22	22	22	7	7	7	-99	-99	-99
2016	5284944	female	White	No	PELVIC_x0020_EXENTERATION_x0020_COLORECTAL_x0020_MALIGNANCY	45126	49.1	Inpatient	Not_x0020_transferred_x0020__x0028_admitted_x0020_from_x0020_home_x0029_	62	2016	2016	Home	General	General_x0020_Surgery	Yes	65	182	NO	No	No	Independent	No	No	No	No	No	No	No	No	No	No	No	No	No	None	22	22	22	22	22	22	22	22	22	22	22	-99	22
2016	5285385	female	Unknown_x002F_Not_x0020_Reported	Unknown	PRCTECT_x0020_PRTL_x0020_RESCJ_x0020_RECTUM_x0020_TABDL_x0020_APPR	45111	18.01	Inpatient	Not_x0020_transferred_x0020__x0028_admitted_x0020_from_x0020_home_x0029_	48	2016	2016	Home	General	General_x0020_Surgery	Yes	63	146	NO	No	No	Independent	No	No	No	No	No	No	No	No	No	No	No	No	No	None	9	63	9	-99	-99	-99	-99	9	9	9	-99	-99	-99
2016	5285551	male	White	No	LAPS_x0020_COLCT_x0020_TTL_x0020_ABD_x0020_W_x002F_PRCTECT_x0020_ILEOANAL_x0020_ANASTOMSIS	44211	37.08	Inpatient	Not_x0020_transferred_x0020__x0028_admitted_x0020_from_x0020_home_x0029_	50	2016	2016	Home	General	General_x0020_Surgery	Yes	70	190	NO	No	No	Independent	No	No	No	No	No	No	No	No	No	No	No	No	No	None	-99	-99	-99	-99	-99	-99	-99	-99	-99	-99	-99	-99	-99
2016	5285918	male	Unknown_x002F_Not_x0020_Reported	Unknown	PRCTECT_x0020_CMBN_x0020_ABDOMINOPRNL_x0020_PULL-THRU_x0020_PX	45112	33.18	Inpatient	Not_x0020_transferred_x0020__x0028_admitted_x0020_from_x0020_home_x0029_	78	2016	2016	Home	General	General_x0020_Surgery	Yes	69	157	NO	No	No	Independent	No	No	No	No	No	No	No	No	No	No	No	No	No	None	5	5	5	5	5	5	5	5	5	5	8	-99	8
2016	5286569	male	White	No	COLECTOMY_x0020_TOT_x0020_ABDL_x0020_W_x002F_PROCTECTOMY_x0020_W_x002F_ILEOSTOMY	44155	34.42	Inpatient	Not_x0020_transferred_x0020__x0028_admitted_x0020_from_x0020_home_x0029_	32	2016	2016	Home	General	General_x0020_Surgery	Yes	70	180	NO	Yes	No	Independent	No	No	No	No	No	No	No	No	No	No	No	No	No	None	27	27	27	73	73	73	73	27	27	27	-99	-99	-99
2016	5287803	male	Unknown_x002F_Not_x0020_Reported	Unknown	PRCTECT_x0020_PRTL_x0020_RESCJ_x0020_RECTUM_x0020_TABDL_x0020_APPR	45111	18.01	Inpatient	Not_x0020_transferred_x0020__x0028_admitted_x0020_from_x0020_home_x0029_	49	2016	2016	Home	General	General_x0020_Surgery	Yes	66	166	NO	Yes	No	Independent	No	No	No	No	No	No	No	No	No	No	No	No	No	None	13	13	13	13	-99	-99	-99	13	13	13	13	-99	13
2016	5288353	female	White	No	PRCTECT_x0020_COMPL_x0020_CMBN_x0020_ABDOMINOPRNL_x0020_W_x002F_CLST	45110	30.76	Inpatient	Not_x0020_transferred_x0020__x0028_admitted_x0020_from_x0020_home_x0029_	56	2016	2016	Home	General	General_x0020_Surgery	Yes	64	209	NO	Yes	No	Independent	No	No	No	No	Yes	No	No	No	No	No	No	No	No	None	8	8	8	8	8	8	8	8	8	8	-99	-99	-99
2016	5290102	female	White	No	PELVIC_x0020_EXENTERATION_x0020_COLORECTAL_x0020_MALIGNANCY	45126	49.1	Inpatient	Not_x0020_transferred_x0020__x0028_admitted_x0020_from_x0020_home_x0029_	52	2016	2016	Home	General	General_x0020_Surgery	Yes	65	249	NO	No	No	Independent	No	No	No	No	No	No	No	Yes	No	No	No	No	No	None	39	39	39	39	39	39	39	39	39	39	39	-99	39
2016	5290568	female	Asian	No	PRCTECT_x0020_COMPL_x0020_CMBN_x0020_ABDOMINOPRNL_x0020_W_x002F_CLST	45110	30.76	Inpatient	Not_x0020_transferred_x0020__x0028_admitted_x0020_from_x0020_home_x0029_	28	2016	2016	Home	General	General_x0020_Surgery	No	64	152	NO	No	No	Totally_x0020_Dependent	No	No	Yes	No	No	No	No	No	No	No	No	Yes	Yes	SIRS	0	0	0	78	78	78	78	0	0	0	0	-99	0
2016	5291681	female	White	No	LAPS_x0020_PROCTECTOMY_x0020_COMBINED_x0020_PULL-THRU_x0020_W_x002F_RESERVOIR	45397	36.5	Inpatient	Not_x0020_transferred_x0020__x0028_admitted_x0020_from_x0020_home_x0029_	66	2016	2016	Home	General	General_x0020_Surgery	No	55	85	NO	No	No	Independent	No	No	No	No	No	No	No	No	No	No	No	No	No	None	1	1	1	-99	-99	-99	-99	1	1	1	1	-99	1
2016	5291842	female	White	No	PELVIC_x0020_EXENTERATION_x0020_COLORECTAL_x0020_MALIGNANCY	45126	49.1	Inpatient	Not_x0020_transferred_x0020__x0028_admitted_x0020_from_x0020_home_x0029_	67	2016	2016	Skilled_x0020_Care_x002C__x0020_Not_x0020_Home	General	General_x0020_Surgery	Yes	58	104	NO	No	No	Independent	No	No	No	No	No	No	No	No	No	No	No	No	No	None	28	28	28	28	28	28	28	28	28	28	-99	-99	-99
2016	5292215	female	White	No	LAPS_x0020_PROCTECTOMY_x0020_COMBINED_x0020_PULL-THRU_x0020_W_x002F_RESERVOIR	45397	36.5	Inpatient	Not_x0020_transferred_x0020__x0028_admitted_x0020_from_x0020_home_x0029_	46	2016	2016	Home	General	General_x0020_Surgery	No	62	136	NO	No	MODERATE_x0020_EXERTION	Independent	No	No	No	No	No	No	No	No	No	No	No	No	No	None	0	0	0	-99	-99	-99	-99	0	0	0	1	-99	1
2016	5292883	female	White	No	PRCTECT_x0020_PRTL_x0020_W_x002F_MUCOSEC_x0020_ILEOANAL_x0020_ANAST_x0020_RSVR	45113	33.22	Inpatient	Not_x0020_transferred_x0020__x0028_admitted_x0020_from_x0020_home_x0029_	86	2016	2016	Rehab	General	General_x0020_Surgery	Yes	63	128	NO	No	No	Independent	No	No	No	No	Yes	No	No	No	No	No	No	No	No	None	54	54	54	54	54	54	54	0	0	0	24	-99	24
2016	5293120	male	White	No	PRCTECT_x0020_COMPL_x0020_CMBN_x0020_ABDOMINOPRNL_x0020_W_x002F_CLST	45110	30.76	Inpatient	Not_x0020_transferred_x0020__x0028_admitted_x0020_from_x0020_home_x0029_	50	2016	2016	Separate_x0020_Acute_x0020_Care	General	General_x0020_Surgery	Yes	71	179	NO	Yes	No	Independent	No	No	No	No	No	No	No	Yes	No	No	Yes	No	No	None	33	33	33	33	33	33	33	33	33	33	-99	-99	33
2016	5294666	male	White	No	LAPS_x0020_PROCTECTOMY_x0020_ABDOMINOPERINEAL_x0020_W_x002F_COLOSTOMY	45395	33	Inpatient	Not_x0020_transferred_x0020__x0028_admitted_x0020_from_x0020_home_x0029_	66	2016	2016	Home	General	General_x0020_Surgery	Yes	71	212	NON-INSULIN	No	No	Independent	No	No	No	No	No	No	No	No	No	No	No	Yes	No	None	7	7	7	7	7	7	7	7	7	7	-99	-99	-99
2016	5294830	female	White	No	COLECTOMY_x0020_TOT_x0020_ABDL_x0020_W_x002F_PROCTECTOMY_x0020_W_x002F_ILEOSTOMY	44155	34.42	Inpatient	Not_x0020_transferred_x0020__x0028_admitted_x0020_from_x0020_home_x0029_	78	2016	2016	Skilled_x0020_Care_x002C__x0020_Not_x0020_Home	General	General_x0020_Surgery	Yes	65	145	NO	No	No	Independent	No	No	No	No	Yes	No	No	No	No	No	No	No	No	None	6	6	6	-99	-99	-99	-99	6	6	6	-99	-99	-99
2016	5295395	male	White	No	LAPS_x0020_PROCTECTOMY_x0020_ABDOMINOPERINEAL_x0020_W_x002F_COLOSTOMY	45395	33	Inpatient	Not_x0020_transferred_x0020__x0028_admitted_x0020_from_x0020_home_x0029_	82	2016	2016	Home	General	General_x0020_Surgery	Yes	67	178	NO	No	No	Independent	No	No	No	No	Yes	No	No	No	No	No	No	No	No	None	34	34	34	34	34	34	34	34	34	34	34	-99	34
2016	5295976	male	White	No	PRCTECT_x0020_CMBN_x0020_PULL-THRU_x0020_W_x002F_RSVR_x0020_W_x002F_NTRSTM	45119	33.48	Inpatient	Not_x0020_transferred_x0020__x0028_admitted_x0020_from_x0020_home_x0029_	79	2016	2016	Home	General	General_x0020_Surgery	Yes	63	148	NO	No	No	Independent	No	No	No	No	Yes	No	No	No	No	No	No	No	No	None	19	19	19	19	19	-99	19	19	19	19	19	-99	19
2016	5296136	female	White	No	PRCTECT_x0020_COMPL_x0020_CMBN_x0020_ABDOMINOPRNL_x0020_W_x002F_CLST	45110	30.76	Inpatient	Not_x0020_transferred_x0020__x0028_admitted_x0020_from_x0020_home_x0029_	61	2016	2016	Home	General	General_x0020_Surgery	Yes	67	183	NO	No	No	Independent	No	No	No	No	No	No	No	No	No	No	No	No	No	None	34	34	34	34	34	34	34	34	34	34	81	-99	81
2016	5296250	female	White	No	LAPS_x0020_PROCTECTOMY_x0020_COMBINED_x0020_PULL-THRU_x0020_W_x002F_RESERVOIR	45397	36.5	Inpatient	Not_x0020_transferred_x0020__x0028_admitted_x0020_from_x0020_home_x0029_	54	2016	2016	Home	General	General_x0020_Surgery	Yes	64	229	NO	No	No	Independent	No	No	No	No	Yes	No	No	No	No	No	No	No	No	None	10	10	10	-99	-99	-99	-99	10	10	10	-99	-99	-99
2016	5296405	male	White	No	PRCTECT_x0020_CMBN_x0020_ABDOMINOPRNL_x0020_PULL-THRU_x0020_PX	45112	33.18	Inpatient	Not_x0020_transferred_x0020__x0028_admitted_x0020_from_x0020_home_x0029_	56	2016	2016	Home	General	General_x0020_Surgery	Yes	66	160	NO	No	No	Independent	No	No	No	No	No	No	No	No	No	No	No	No	No	None	3	3	3	-99	-99	-99	-99	3	3	3	-99	-99	3
2016	5297604	female	White	No	PRCTECT_x0020_CMBN_x0020_PULL-THRU_x0020_W_x002F_RSVR_x0020_W_x002F_NTRSTM	45119	33.48	Inpatient	Not_x0020_transferred_x0020__x0028_admitted_x0020_from_x0020_home_x0029_	75	2016	2016	Home	General	General_x0020_Surgery	No	65	183	NO	No	No	Independent	No	No	No	No	Yes	No	No	No	No	No	No	No	No	None	1	1	1	36	36	36	36	1	1	1	1	-99	2
2016	5298354	male	White	No	PRCTECT_x0020_COMPL_x0020_CMBN_x0020_ABDOMINOPRNL_x0020_W_x002F_CLST	45110	30.76	Inpatient	Not_x0020_transferred_x0020__x0028_admitted_x0020_from_x0020_home_x0029_	50	2016	2016	Home	General	General_x0020_Surgery	Yes	69	195	NO	Yes	No	Independent	No	Yes	No	No	Yes	No	No	No	No	No	No	No	No	None	23	23	23	23	23	23	23	23	23	23	-99	-99	-99
2016	5298883	female	Unknown_x002F_Not_x0020_Reported	No	PRCTECT_x0020_PRTL_x0020_RESCJ_x0020_RECTUM_x0020_TABDL_x0020_APPR	45111	18.01	Inpatient	Not_x0020_transferred_x0020__x0028_admitted_x0020_from_x0020_home_x0029_	57	2016	2016	Home	General	General_x0020_Surgery	Yes	59	118	NO	No	No	Independent	No	No	No	No	No	No	No	No	No	No	No	No	No	None	7	7	7	7	7	7	7	7	7	7	90	-99	90
2016	5299560	female	Unknown_x002F_Not_x0020_Reported	Yes	PRCTECT_x0020_COMPL_x0020_CMBN_x0020_ABDOMINOPRNL_x0020_W_x002F_CLST	45110	30.76	Inpatient	Not_x0020_transferred_x0020__x0028_admitted_x0020_from_x0020_home_x0029_	58	2016	2016	Home	General	General_x0020_Surgery	Yes	59	120	NO	No	No	Independent	No	No	No	No	No	No	No	No	No	No	No	No	No	None	-99	-99	-99	-99	-99	-99	-99	-99	-99	-99	-99	-99	-99
2016	5300171	male	White	No	PRCTECT_x0020_COMPL_x0020_CMBN_x0020_ABDOMINOPRNL_x0020_W_x002F_CLST	45110	30.76	Inpatient	Not_x0020_transferred_x0020__x0028_admitted_x0020_from_x0020_home_x0029_	68	2016	2016	Home	General	General_x0020_Surgery	Yes	73	251	INSULIN	No	No	Independent	No	No	No	No	No	No	No	No	No	No	No	No	No	None	5	5	5	40	40	40	40	5	5	5	-99	-99	-99
2016	5301436	male	White	Yes	PRCTECT_x0020_COMPL_x0020_CMBN_x0020_ABDOMINOPRNL_x0020_W_x002F_CLST	45110	30.76	Inpatient	Not_x0020_transferred_x0020__x0028_admitted_x0020_from_x0020_home_x0029_	52	2016	2016	Home	General	General_x0020_Surgery	Yes	69	167	NO	Yes	No	Independent	No	No	No	No	No	No	No	No	No	No	No	No	No	None	6	6	6	6	6	6	6	6	6	6	39	-99	39
2016	5301663	male	White	No	LAPS_x0020_COLCT_x0020_TTL_x0020_ABD_x0020_W_x002F_PRCTECT_x0020_ILEOANAL_x0020_ANASTOMSIS	44211	37.08	Inpatient	Not_x0020_transferred_x0020__x0028_admitted_x0020_from_x0020_home_x0029_	70	2016	2016	Home	General	General_x0020_Surgery	Yes	69	142	NON-INSULIN	No	No	Independent	No	No	No	No	No	No	No	No	No	No	No	No	No	None	70	70	70	70	70	70	70	70	70	70	70	-99	70
2016	5302324	female	White	No	PRCTECT_x0020_COMPL_x0020_CMBN_x0020_ABDOMINOPRNL_x0020_W_x002F_CLST	45110	30.76	Inpatient	Not_x0020_transferred_x0020__x0028_admitted_x0020_from_x0020_home_x0029_	74	2016	2016	Home	General	General_x0020_Surgery	Yes	63	117	NO	No	No	Independent	No	No	No	No	No	No	No	No	No	No	No	No	No	None	-99	35	35	-99	35	-99	35	35	35	35	-99	-99	-99
2016	5302404	male	White	No	PRCTECT_x0020_COMPL_x0020_CMBN_x0020_ABDOMINOPRNL_x0020_W_x002F_CLST	45110	30.76	Inpatient	Not_x0020_transferred_x0020__x0028_admitted_x0020_from_x0020_home_x0029_	71	2016	2016	Home	General	General_x0020_Surgery	Yes	66	220	NO	No	No	Independent	No	Yes	No	No	No	No	No	No	No	No	No	No	No	None	12	12	12	12	12	12	12	12	12	12	12	-99	12
2016	5302478	male	White	No	PELVIC_x0020_EXENTERATION_x0020_COLORECTAL_x0020_MALIGNANCY	45126	49.1	Inpatient	Not_x0020_transferred_x0020__x0028_admitted_x0020_from_x0020_home_x0029_	55	2016	2016	Home	General	General_x0020_Surgery	Yes	73	189	NO	No	No	Independent	No	No	No	No	No	No	No	No	No	No	No	No	No	None	0	18	18	18	18	18	18	18	0	18	33	-99	33
2016	5302523	male	White	No	PRCTECT_x0020_COMPL_x0020_CMBN_x0020_ABDOMINOPRNL_x0020_W_x002F_CLST	45110	30.76	Inpatient	Not_x0020_transferred_x0020__x0028_admitted_x0020_from_x0020_home_x0029_	66	2016	2016	Skilled_x0020_Care_x002C__x0020_Not_x0020_Home	General	General_x0020_Surgery	Yes	70	380	INSULIN	No	MODERATE_x0020_EXERTION	Independent	No	No	No	No	No	No	No	No	No	No	No	Yes	No	None	5	5	5	36	5	5	5	5	5	5	-99	-99	5
2016	5302933	male	White	No	LAPS_x0020_PROCTECTOMY_x0020_ABDOMINOPERINEAL_x0020_W_x002F_COLOSTOMY	45395	33	Inpatient	Not_x0020_transferred_x0020__x0028_admitted_x0020_from_x0020_home_x0029_	70	2016	2016	Home	General	General_x0020_Surgery	Yes	70	224	NO	No	No	Independent	No	No	No	No	No	No	No	No	No	No	No	No	No	None	-99	4	4	-99	-99	-99	-99	-99	4	-99	-99	-99	-99
2016	5303914	male	White	No	PRCTECT_x0020_CMBN_x0020_ABDOMINOPRNL_x0020_PULL-THRU_x0020_PX	45112	33.18	Inpatient	Not_x0020_transferred_x0020__x0028_admitted_x0020_from_x0020_home_x0029_	47	2016	2016	Home	General	General_x0020_Surgery	Yes	68	161	NO	Yes	No	Independent	No	No	No	No	No	No	No	No	No	No	No	No	No	None	4	4	4	4	4	4	4	4	4	4	-99	-99	-99
2016	5304007	female	White	No	LAPS_x0020_PROCTECTOMY_x0020_COMBINED_x0020_PULL-THRU_x0020_W_x002F_RESERVOIR	45397	36.5	Inpatient	Not_x0020_transferred_x0020__x0028_admitted_x0020_from_x0020_home_x0029_	60	2016	2016	Home	General	General_x0020_Surgery	Yes	64	176	NON-INSULIN	No	No	Independent	No	No	No	No	Yes	No	No	No	No	No	No	No	No	None	16	16	16	-99	-99	-99	-99	16	16	16	-99	-99	-99
2016	5304590	female	White	No	PRCTECT_x0020_CMBN_x0020_PULL-THRU_x0020_W_x002F_RSVR_x0020_W_x002F_NTRSTM	45119	33.48	Inpatient	Not_x0020_transferred_x0020__x0028_admitted_x0020_from_x0020_home_x0029_	33	2016	2016	Home	General	General_x0020_Surgery	Yes	66	110	NO	No	No	Independent	No	No	No	No	No	No	No	No	No	No	No	No	No	None	6	6	6	6	6	6	6	6	6	6	0	-99	0
2016	5305196	male	Black_x0020_or_x0020_African_x0020_American	No	PRCTECT_x0020_COMPL_x0020_CMBN_x0020_ABDOMINOPRNL_x0020_W_x002F_CLST	45110	30.76	Inpatient	Not_x0020_transferred_x0020__x0028_admitted_x0020_from_x0020_home_x0029_	63	2016	2016	Home	General	General_x0020_Surgery	Yes	68	187	NO	No	No	Independent	No	No	No	No	Yes	No	No	No	No	No	No	No	No	None	11	11	11	11	11	11	11	11	11	11	11	-99	11
2016	5305870	male	Asian	No	PRCTECT_x0020_COMPL_x0020_CMBN_x0020_ABDOMINOPRNL_x0020_W_x002F_CLST	45110	30.76	Inpatient	Not_x0020_transferred_x0020__x0028_admitted_x0020_from_x0020_home_x0029_	61	2016	2016	Home	General	General_x0020_Surgery	Yes	70	153	NO	No	No	Independent	No	No	No	No	No	No	No	No	No	No	No	No	No	None	12	12	12	-99	-99	-99	-99	12	2	12	-99	-99	-99
2016	5307152	male	Unknown_x002F_Not_x0020_Reported	No	PRCTECT_x0020_COMPL_x0020_CMBN_x0020_ABDOMINOPRNL_x0020_W_x002F_CLST	45110	30.76	Inpatient	Not_x0020_transferred_x0020__x0028_admitted_x0020_from_x0020_home_x0029_	63	2016	2016	Home	General	General_x0020_Surgery	Yes	71	161	NO	Yes	No	Independent	No	No	No	No	No	No	No	No	No	No	No	No	No	None	15	15	15	15	15	15	15	15	15	15	15	-99	15
2016	5307720	female	White	No	PRCTECT_x0020_CMBN_x0020_ABDOMINOPRNL_x0020_PULL-THRU_x0020_PX	45112	33.18	Inpatient	Not_x0020_transferred_x0020__x0028_admitted_x0020_from_x0020_home_x0029_	63	2016	2016	Home	General	General_x0020_Surgery	Yes	67	213	NO	No	No	Independent	No	No	No	No	No	No	No	No	No	No	No	No	No	None	11	11	11	11	11	11	11	11	11	11	-99	-99	-99
2016	5307971	female	White	No	PRCTECT_x0020_COMPL_x0020_CMBN_x0020_ABDOMINOPRNL_x0020_W_x002F_CLST	45110	30.76	Inpatient	Not_x0020_transferred_x0020__x0028_admitted_x0020_from_x0020_home_x0029_	54	2016	2016	Home	General	General_x0020_Surgery	Yes	67	120	NO	Yes	No	Independent	No	No	No	No	No	No	No	No	No	No	No	No	No	None	2	2	2	2	2	2	2	2	2	2	-99	-99	-99
2016	5308243	female	White	No	PELVIC_x0020_EXENTERATION_x0020_COLORECTAL_x0020_MALIGNANCY	45126	49.1	Inpatient	Not_x0020_transferred_x0020__x0028_admitted_x0020_from_x0020_home_x0029_	47	2016	2016	Home	General	General_x0020_Surgery	Yes	61	158	NO	Yes	No	Independent	No	No	No	No	No	No	No	Yes	No	No	No	No	No	None	1	1	1	1	1	1	1	1	1	1	1	-99	1
2016	5309646	male	White	No	PRCTECT_x0020_PRTL_x0020_W_x002F_ANAST_x0020_TRANSSAC_x0020_APPR_x0020_ONLY	45116	27.72	Inpatient	Not_x0020_transferred_x0020__x0028_admitted_x0020_from_x0020_home_x0029_		2016	2016	Home	General	General_x0020_Surgery	Yes	70	179	NO	No	No	Independent	No	No	No	No	Yes	No	No	Yes	No	No	No	No	Yes	None	2	2	2	2	2	2	2	2	2	2	1	-99	1
2016	5311334	female	White	No	LAPS_x0020_PROCTECTOMY_x0020_COMBINED_x0020_PULL-THRU_x0020_W_x002F_RESERVOIR	45397	36.5	Inpatient	Not_x0020_transferred_x0020__x0028_admitted_x0020_from_x0020_home_x0029_	81	2016	2016	Home	General	General_x0020_Surgery	Yes	64	105	NO	No	No	Independent	No	No	No	No	Yes	No	No	No	No	No	No	No	No	None	0	0	0	0	0	0	0	0	0	0	-99	-99	0
2016	5312466	male	White	No	LAPS_x0020_PROCTECTOMY_x0020_ABDOMINOPERINEAL_x0020_W_x002F_COLOSTOMY	45395	33	Inpatient	Not_x0020_transferred_x0020__x0028_admitted_x0020_from_x0020_home_x0029_	80	2016	2016	Home	General	General_x0020_Surgery	Yes	72	200	NO	No	No	Independent	No	No	No	No	Yes	No	No	Yes	No	No	No	No	No	None	33	33	33	33	33	33	33	33	33	33	-99	-99	-99
2016	5312696	male	White	No	LAPS_x0020_PROCTECTOMY_x0020_ABDOMINOPERINEAL_x0020_W_x002F_COLOSTOMY	45395	33	Inpatient	Not_x0020_transferred_x0020__x0028_admitted_x0020_from_x0020_home_x0029_	75	2016	2016	Home	General	General_x0020_Surgery	Yes	71	210	NON-INSULIN	No	No	Independent	No	No	No	No	Yes	No	No	No	No	No	No	No	No	None	12	12	12	11	11	11	11	11	11	11	-99	-99	12
2016	5312794	female	White	No	PRCTECT_x0020_COMPL_x0020_CMBN_x0020_ABDOMINOPRNL_x0020_W_x002F_CLST	45110	30.76	Inpatient	Not_x0020_transferred_x0020__x0028_admitted_x0020_from_x0020_home_x0029_	52	2016	2016	Home	General	General_x0020_Surgery	Yes	61	129	NO	No	No	Independent	No	No	No	No	No	No	No	No	No	No	No	No	No	None	11	11	11	11	11	11	11	11	11	11	-99	-99	11
2016	5312888	male	Black_x0020_or_x0020_African_x0020_American	No	PRCTECT_x0020_COMPL_x0020_CMBN_x0020_ABDOMINOPRNL_x0020_W_x002F_CLST	45110	30.76	Inpatient	Not_x0020_transferred_x0020__x0028_admitted_x0020_from_x0020_home_x0029_	39	2016	2016	Home	General	General_x0020_Surgery	Yes	65	156	INSULIN	No	No	Independent	No	No	No	No	Yes	No	Yes	No	No	No	Yes	No	No	None	8	8	8	8	8	8	8	8	8	8	-99	-99	-99
2016	5313249	male	White	No	PRCTECT_x0020_COMPL_x0020_CMBN_x0020_ABDOMINOPRNL_x0020_W_x002F_CLST	45110	30.76	Inpatient	Not_x0020_transferred_x0020__x0028_admitted_x0020_from_x0020_home_x0029_	60	2016	2016	Home	General	General_x0020_Surgery	Yes	72	193	NO	Yes	No	Independent	No	No	No	No	Yes	No	No	Yes	No	No	No	No	No	None	7	7	7	7	7	7	7	7	7	7	7	-99	7
2016	5314034	female	Unknown_x002F_Not_x0020_Reported	Unknown	COLCT_x0020_TTL_x0020_ABD_x0020_W_x002F_PRCTECT_x0020_ILEOANAL_x0020_ANAST_x0020__x0026__x0020_RSVR	44158	36.7	Inpatient	Not_x0020_transferred_x0020__x0028_admitted_x0020_from_x0020_home_x0029_	51	2016	2016	Home	General	General_x0020_Surgery	Yes	60	152	NO	No	No	Independent	No	No	No	No	No	No	No	No	No	No	No	No	No	None	14	-99	14	-99	-99	-99	-99	14	14	14	-99	-99	-99
2016	5314704	male	White	No	LAPS_x0020_PROCTECTOMY_x0020_ABDOMINOPERINEAL_x0020_W_x002F_COLOSTOMY	45395	33	Inpatient	Not_x0020_transferred_x0020__x0028_admitted_x0020_from_x0020_home_x0029_	61	2016	2016	Home	General	General_x0020_Surgery	Yes	66	200	NO	No	No	Independent	No	No	No	No	No	No	No	No	No	No	No	No	No	None	0	-99	-99	-99	-99	-99	-99	-99	0	-99	-99	-99	-99
2016	5315237	female	Unknown_x002F_Not_x0020_Reported	Unknown	PRCTECT_x0020_CMBN_x0020_PULL-THRU_x0020_W_x002F_RSVR_x0020_W_x002F_NTRSTM	45119	33.48	Inpatient	Not_x0020_transferred_x0020__x0028_admitted_x0020_from_x0020_home_x0029_	57	2016	2016	Home	General	General_x0020_Surgery	Yes	62	121	NO	No	No	Independent	No	No	No	No	No	No	No	No	No	No	No	No	No	None	11	11	11	11	11	11	11	11	11	11	-99	-99	-99
2016	5315319	female	White	No	PRCTECT_x0020_COMPL_x0020_CMBN_x0020_ABDOMINOPRNL_x0020_W_x002F_CLST	45110	30.76	Inpatient	Not_x0020_transferred_x0020__x0028_admitted_x0020_from_x0020_home_x0029_	83	2016	2016	Skilled_x0020_Care_x002C__x0020_Not_x0020_Home	General	General_x0020_Surgery	Yes	64	147	NO	No	No	Independent	No	No	No	No	Yes	No	No	No	No	No	No	No	No	None	8	8	8	-99	-99	-99	-99	8	8	8	-99	-99	-99
2016	5315471	male	White	No	LAPS_x0020_PROCTECTOMY_x0020_ABDOMINOPERINEAL_x0020_W_x002F_COLOSTOMY	45395	33	Inpatient	Not_x0020_transferred_x0020__x0028_admitted_x0020_from_x0020_home_x0029_	78	2016	2016	Home	General	General_x0020_Surgery	Yes	66	127	NO	Yes	No	Independent	No	No	No	No	Yes	No	No	No	No	No	No	No	No	None	17	17	17	-99	-99	-99	-99	17	17	17	-99	-99	-99
2016	5315922	male	White	No	EXC_x0020_RCT_x0020_PROCIDENTIA_x0020_W_x002F_ANAST_x0020_PERINEAL_x0020_APPROACH	45130	18.5	Outpatient	Not_x0020_transferred_x0020__x0028_admitted_x0020_from_x0020_home_x0029_	50	2016	2016	Home	General	General_x0020_Surgery	Yes	71	191	NO	No	No	Independent	No	No	No	No	No	No	No	No	No	No	No	No	No	None	-99	-99	-99	-99	-99	-99	-99	-99	-99	-99	-99	-99	-99
2016	5315946	female	Unknown_x002F_Not_x0020_Reported	Unknown	PRCTECT_x0020_COMPL_x0020_CMBN_x0020_ABDOMINOPRNL_x0020_W_x002F_CLST	45110	30.76	Inpatient	Not_x0020_transferred_x0020__x0028_admitted_x0020_from_x0020_home_x0029_	68	2016	2016	Home	General	General_x0020_Surgery	Yes	64	175	NO	No	No	Independent	No	No	No	No	No	No	No	No	No	No	No	No	No	None	24	24	24	24	24	24	24	24	24	24	-99	-99	-99
2016	5316235	male	Unknown_x002F_Not_x0020_Reported	Unknown	COLECTOMY_x0020_TOT_x0020_ABDL_x0020_W_x002F_PROCTECTOMY_x0020_W_x002F_ILEOSTOMY	44155	34.42	Inpatient	Not_x0020_transferred_x0020__x0028_admitted_x0020_from_x0020_home_x0029_	50	2016	2016	Home	General	General_x0020_Surgery	Yes	66	148	NO	No	No	Independent	No	No	No	No	No	No	No	Yes	No	No	No	No	No	None	6	6	6	6	6	6	6	6	6	6	74	-99	35
2016	5316417	male	Unknown_x002F_Not_x0020_Reported	Unknown	PRCTECT_x0020_CMBN_x0020_ABDOMINOPRNL_x0020_PULL-THRU_x0020_PX	45112	33.18	Inpatient	Not_x0020_transferred_x0020__x0028_admitted_x0020_from_x0020_home_x0029_	74	2016	2016	Home	General	General_x0020_Surgery	No	69	178	NO	No	No	Independent	No	No	No	No	Yes	No	No	No	No	No	No	No	No	None	18	18	18	18	18	18	18	18	18	18	62	-99	1
2016	5316909	female	Unknown_x002F_Not_x0020_Reported	Unknown	PRCTECT_x0020_COMPL_x0020_CMBN_x0020_ABDOMINOPRNL_x0020_W_x002F_CLST	45110	30.76	Inpatient	Not_x0020_transferred_x0020__x0028_admitted_x0020_from_x0020_home_x0029_	68	2016	2016	Home	General	General_x0020_Surgery	Yes	63	139	NO	No	No	Independent	No	No	No	No	No	No	No	Yes	No	No	No	No	No	None	2	2	2	2	2	2	2	2	2	2	-99	-99	-99
2016	5316972	male	Unknown_x002F_Not_x0020_Reported	Unknown	PRCTECT_x0020_PRTL_x0020_RESCJ_x0020_RECTUM_x0020_TABDL_x0020_APPR	45111	18.01	Inpatient	Not_x0020_transferred_x0020__x0028_admitted_x0020_from_x0020_home_x0029_	73	2016	2016	Unknown	General	General_x0020_Surgery	Yes	68	137	NO	No	No	Independent	No	No	No	No	No	No	No	No	No	No	No	No	No	None	21	21	21	21	21	21	21	21	21	21	-99	-99	21
2016	5316988	male	Black_x0020_or_x0020_African_x0020_American	No	PRCTECT_x0020_COMPL_x0020_CMBN_x0020_ABDOMINOPRNL_x0020_W_x002F_CLST	45110	30.76	Inpatient	Not_x0020_transferred_x0020__x0028_admitted_x0020_from_x0020_home_x0029_	46	2016	2016	Skilled_x0020_Care_x002C__x0020_Not_x0020_Home	General	General_x0020_Surgery	Yes	67	131	NO	Yes	No	Independent	No	No	No	No	No	No	No	No	No	No	Yes	No	No	None	27	27	27	27	27	27	27	19	19	19	19	-99	19
2016	5317007	male	White	No	LAPS_x0020_COLCT_x0020_TTL_x0020_ABD_x0020_W_x002F_PRCTECT_x0020_ILEOANAL_x0020_ANASTOMSIS	44211	37.08	Inpatient	Not_x0020_transferred_x0020__x0028_admitted_x0020_from_x0020_home_x0029_	55	2016	2016	Home	General	General_x0020_Surgery	Yes	68	240	NO	No	No	Independent	No	No	No	No	No	No	No	No	No	No	No	No	No	None	11	11	11	11	11	11	11	11	11	11	11	-99	11
2016	5317357	female	Asian	No	PRCTECT_x0020_PRTL_x0020_RESCJ_x0020_RECTUM_x0020_TABDL_x0020_APPR	45111	18.01	Inpatient	Not_x0020_transferred_x0020__x0028_admitted_x0020_from_x0020_home_x0029_	41	2016	2016	Home	General	General_x0020_Surgery	Yes	65	121	NO	No	No	Independent	No	No	No	No	No	No	No	No	No	No	No	No	No	None	19	19	19	19	19	19	19	19	19	19	19	-99	19
2016	5317435	male	Unknown_x002F_Not_x0020_Reported	Unknown	PRCTECT_x0020_COMPL_x0020_CMBN_x0020_ABDOMINOPRNL_x0020_W_x002F_CLST	45110	30.76	Inpatient	Not_x0020_transferred_x0020__x0028_admitted_x0020_from_x0020_home_x0029_	83	2016	2016	Home	General	General_x0020_Surgery	Yes	66	187	NO	No	No	Independent	No	No	No	No	No	No	No	No	No	No	No	No	No	None	14	-99	14	67	67	67	67	14	14	14	14	-99	14
2016	5317485	male	Unknown_x002F_Not_x0020_Reported	Unknown	PRCTECT_x0020_PRTL_x0020_RESCJ_x0020_RECTUM_x0020_TABDL_x0020_APPR	45111	18.01	Inpatient	Not_x0020_transferred_x0020__x0028_admitted_x0020_from_x0020_home_x0029_	66	2016	2016	Home	General	General_x0020_Surgery	No	71	163	NO	Yes	No	Independent	No	Yes	No	No	Yes	No	No	No	No	No	No	No	No	None	1	1	1	1	17	17	17	1	1	1	1	-99	1
2016	5317547	male	Unknown_x002F_Not_x0020_Reported	Unknown	PRCTECT_x0020_COMPL_x0020_CMBN_x0020_ABDOMINOPRNL_x0020_W_x002F_CLST	45110	30.76	Inpatient	Not_x0020_transferred_x0020__x0028_admitted_x0020_from_x0020_home_x0029_	73	2016	2016	Home	General	General_x0020_Surgery	Yes	65	197	NO	No	No	Independent	No	No	No	No	Yes	No	No	No	No	No	No	No	No	None	35	35	35	35	76	76	76	76	76	76	-99	-99	-99
2016	5317701	female	Black_x0020_or_x0020_African_x0020_American	No	PRCTECT_x0020_COMPL_x0020_CMBN_x0020_ABDOMINOPRNL_x0020_W_x002F_CLST	45110	30.76	Inpatient	Not_x0020_transferred_x0020__x0028_admitted_x0020_from_x0020_home_x0029_	54	2016	2016	Home	General	General_x0020_Surgery	Yes	59	161	INSULIN	Yes	No	Independent	No	No	No	No	Yes	No	No	No	No	No	No	No	No	None	15	15	15	-99	-99	-99	-99	-99	-99	-99	-99	-99	-99
2016	5317704	male	Black_x0020_or_x0020_African_x0020_American	No	LAPS_x0020_PROCTECTOMY_x0020_ABDOMINOPERINEAL_x0020_W_x002F_COLOSTOMY	45395	33	Inpatient	Not_x0020_transferred_x0020__x0028_admitted_x0020_from_x0020_home_x0029_	34	2016	2016	Home	General	General_x0020_Surgery	Yes	67	199	NO	No	No	Independent	No	No	No	No	No	No	No	No	No	No	No	No	No	None	3	3	3	11	11	11	11	3	3	3	-99	-99	-99
2016	5317764	female	White	No	LAPS_x0020_PROCTECTOMY_x0020_ABDOMINOPERINEAL_x0020_W_x002F_COLOSTOMY	45395	33	Inpatient	Not_x0020_transferred_x0020__x0028_admitted_x0020_from_x0020_home_x0029_	83	2016	2016	Home	General	General_x0020_Surgery	Yes	69	152	NO	No	No	Independent	No	No	No	No	No	No	No	No	No	No	Yes	No	No	None	13	13	13	-99	-99	-99	-99	13	13	13	-99	-99	-99
2016	5318257	female	White	Yes	PRCTECT_x0020_CMBN_x0020_ABDOMINOPRNL_x0020_PULL-THRU_x0020_PX	45112	33.18	Inpatient	Not_x0020_transferred_x0020__x0028_admitted_x0020_from_x0020_home_x0029_	69	2016	2016	Home	General	General_x0020_Surgery	Yes	60	114	NON-INSULIN	No	No	Independent	No	No	No	No	Yes	No	No	No	No	No	Yes	No	No	None	38	38	38	38	38	38	38	38	38	38	-99	-99	-99
2016	5318380	female	White	No	LAPS_x0020_PROCTECTOMY_x0020_ABDOMINOPERINEAL_x0020_W_x002F_COLOSTOMY	45395	33	Inpatient	Not_x0020_transferred_x0020__x0028_admitted_x0020_from_x0020_home_x0029_	41	2016	2016	Home	General	General_x0020_Surgery	Yes	66	201	NO	No	No	Independent	No	No	No	No	No	No	No	No	No	No	No	No	No	None	25	25	25	25	25	25	25	25	25	25	84	-99	84
2016	5319052	male	White	No	LAPS_x0020_PROCTECTOMY_x0020_ABDOMINOPERINEAL_x0020_W_x002F_COLOSTOMY	45395	33	Inpatient	Not_x0020_transferred_x0020__x0028_admitted_x0020_from_x0020_home_x0029_	50	2016	2016	Home	General	General_x0020_Surgery	Yes	65	186	NO	No	No	Independent	No	No	No	No	Yes	No	No	No	No	No	No	No	No	None	3	3	3	3	3	3	3	3	3	3	-99	-99	-99
2016	5319917	female	White	No	PRCTECT_x0020_CMBN_x0020_ABDOMINOPRNL_x0020_PULL-THRU_x0020_PX	45112	33.18	Inpatient	Not_x0020_transferred_x0020__x0028_admitted_x0020_from_x0020_home_x0029_	69	2016	2016	Home	General	General_x0020_Surgery	Yes	66	209	NO	No	No	Independent	No	No	No	No	No	No	No	No	No	No	No	No	No	None	10	10	10	-99	-99	-99	-99	10	10	10	-99	-99	-99
2016	5320633	male	White	Yes	LAPS_x0020_PROCTECTOMY_x0020_ABDOMINOPERINEAL_x0020_W_x002F_COLOSTOMY	45395	33	Inpatient	Not_x0020_transferred_x0020__x0028_admitted_x0020_from_x0020_home_x0029_	68	2016	2016	Home	General	General_x0020_Surgery	Yes	66	163	NO	No	No	Independent	No	No	No	No	No	No	No	No	No	No	Yes	No	No	None	22	22	22	22	22	22	22	22	22	22	-99	-99	-99
2016	5321473	male	Black_x0020_or_x0020_African_x0020_American	No	PRCTECT_x0020_COMPL_x0020_CMBN_x0020_ABDOMINOPRNL_x0020_W_x002F_CLST	45110	30.76	Inpatient	Not_x0020_transferred_x0020__x0028_admitted_x0020_from_x0020_home_x0029_	60	2016	2016	Home	General	General_x0020_Surgery	Yes	66	208	NON-INSULIN	No	No	Independent	No	No	No	No	Yes	No	No	No	No	No	No	No	No	None	10	10	10	10	10	10	10	10	10	10	10	-99	10
2016	5322308	female	Unknown_x002F_Not_x0020_Reported	Unknown	LAPS_x0020_COLECTOMY_x0020_ABDL_x0020_W_x002F_PROCTECTOMY_x0020_W_x002F_ILEOSTOMY	44212	34.58	Inpatient	Not_x0020_transferred_x0020__x0028_admitted_x0020_from_x0020_home_x0029_	67	2016	2016	Home	General	General_x0020_Surgery	Yes	60	113	NO	No	No	Independent	No	No	No	No	No	No	No	No	No	No	No	No	No	None	2	2	2	-99	-99	-99	-99	2	2	2	2	-99	2
2016	5322396	male	White	No	PRCTECT_x0020_COMPL_x0020_CMBN_x0020_ABDOMINOPRNL_x0020_W_x002F_CLST	45110	30.76	Inpatient	Not_x0020_transferred_x0020__x0028_admitted_x0020_from_x0020_home_x0029_	78	2016	2016	Home	General	General_x0020_Surgery	Yes	70	208	NON-INSULIN	No	No	Independent	No	No	No	No	No	No	No	No	No	No	No	No	No	None	9	9	9	37	37	37	37	42	42	42	-99	-99	-99
2016	5322455	female	White	No	PRCTECT_x0020_COMPL_x0020_CMBN_x0020_ABDOMINOPRNL_x0020_W_x002F_CLST	45110	30.76	Inpatient	Not_x0020_transferred_x0020__x0028_admitted_x0020_from_x0020_home_x0029_	58	2016	2016	Home	General	General_x0020_Surgery	Yes	69	122	NO	No	No	Independent	No	No	No	No	No	No	No	No	No	No	No	No	No	None	57	57	57	57	57	57	57	57	57	57	-99	-99	-99
2016	5323013	male	White	No	LAPS_x0020_COLECTOMY_x0020_ABDL_x0020_W_x002F_PROCTECTOMY_x0020_W_x002F_ILEOSTOMY	44212	34.58	Inpatient	Not_x0020_transferred_x0020__x0028_admitted_x0020_from_x0020_home_x0029_	71	2016	2016	Home	General	General_x0020_Surgery	Yes	70	162	NO	No	No	Independent	No	No	No	No	Yes	No	No	Yes	No	No	Yes	No	No	None	6	6	6	6	6	6	6	6	6	6	-99	-99	-99
2016	5323774	male	Black_x0020_or_x0020_African_x0020_American	No	LAPS_x0020_PROCTECTOMY_x0020_ABDOMINOPERINEAL_x0020_W_x002F_COLOSTOMY	45395	33	Inpatient	Not_x0020_transferred_x0020__x0028_admitted_x0020_from_x0020_home_x0029_	57	2016	2016	Home	General	General_x0020_Surgery	Yes	76	380	NO	Yes	No	Independent	No	No	No	No	Yes	No	No	No	No	No	No	No	No	None	15	15	15	15	15	15	15	15	15	15	15	-99	15
2016	5324687	female	White	No	LAPS_x0020_PROCTECTOMY_x0020_ABDOMINOPERINEAL_x0020_W_x002F_COLOSTOMY	45395	33	Inpatient	Not_x0020_transferred_x0020__x0028_admitted_x0020_from_x0020_home_x0029_	68	2016	2016	Home	General	General_x0020_Surgery	Yes	64	172	NO	No	No	Independent	No	No	No	No	No	No	No	No	No	No	No	No	No	None	13	13	13	13	13	-99	13	13	13	13	13	-99	13
2016	5325019	male	White	No	COLECTOMY_x0020_TOT_x0020_ABDL_x0020_W_x002F_PROCTECTOMY_x0020_W_x002F_ILEOSTOMY	44155	34.42	Inpatient	Not_x0020_transferred_x0020__x0028_admitted_x0020_from_x0020_home_x0029_	49	2016	2016	Home	General	General_x0020_Surgery	Yes	69	181	NO	No	No	Independent	No	No	No	No	No	No	No	No	No	No	No	No	No	None	28	28	28	28	28	28	28	28	28	28	28	-99	28
2016	5325998	male	White	No	PRCTECT_x0020_COMPL_x0020_CMBN_x0020_ABDOMINOPRNL_x0020_W_x002F_CLST	45110	30.76	Inpatient	Not_x0020_transferred_x0020__x0028_admitted_x0020_from_x0020_home_x0029_	60	2016	2016	Home	General	General_x0020_Surgery	Yes	71	146	NO	No	No	Independent	No	No	No	No	No	No	No	No	No	No	Yes	No	No	None	0	0	0	0	0	0	0	0	0	0	-99	-99	-99
2016	5327677	male	White	No	LAPS_x0020_PROCTECTOMY_x0020_COMBINED_x0020_PULL-THRU_x0020_W_x002F_RESERVOIR	45397	36.5	Inpatient	Not_x0020_transferred_x0020__x0028_admitted_x0020_from_x0020_home_x0029_	67	2016	2016	Home	General	General_x0020_Surgery	Yes	70	221	NO	No	No	Independent	No	No	No	No	Yes	No	No	No	No	No	No	No	No	None	20	20	20	20	20	20	20	20	20	20	20	-99	20
2016	5327736	male	Unknown_x002F_Not_x0020_Reported	Unknown	PRCTECT_x0020_COMPL_x0020_CMBN_x0020_ABDOMINOPRNL_x0020_W_x002F_CLST	45110	30.76	Inpatient	Not_x0020_transferred_x0020__x0028_admitted_x0020_from_x0020_home_x0029_	74	2016	2016	Home	General	General_x0020_Surgery	Yes	71	172	NO	No	No	Independent	No	No	No	No	Yes	No	No	No	No	No	No	No	No	None	9	-99	9	9	-99	-99	-99	9	9	9	-99	-99	9
2016	5328141	male	White	No	PRCTECT_x0020_COMPL_x0020_CMBN_x0020_ABDOMINOPRNL_x0020_W_x002F_CLST	45110	30.76	Inpatient	Not_x0020_transferred_x0020__x0028_admitted_x0020_from_x0020_home_x0029_	65	2016	2016	Home	General	General_x0020_Surgery	Yes	69	197	NO	No	No	Independent	No	No	No	No	No	No	No	No	No	No	No	No	No	None	1	1	1	36	36	36	36	1	1	1	-99	-99	-99
2016	5328336	female	White	No	LAPS_x0020_COLCT_x0020_TTL_x0020_ABD_x0020_W_x002F_PRCTECT_x0020_ILEOANAL_x0020_ANASTOMSIS	44211	37.08	Inpatient	Not_x0020_transferred_x0020__x0028_admitted_x0020_from_x0020_home_x0029_	48	2016	2016	Home	General	General_x0020_Surgery	Yes	57	134	NO	Yes	No	Independent	No	No	No	No	No	No	No	No	No	No	No	No	No	None	7	7	7	-99	-99	-99	-99	7	7	7	-99	-99	-99
2016	5328876	female	White	No	LAPS_x0020_PROCTECTOMY_x0020_ABDOMINOPERINEAL_x0020_W_x002F_COLOSTOMY	45395	33	Inpatient	Not_x0020_transferred_x0020__x0028_admitted_x0020_from_x0020_home_x0029_	47	2016	2016	Home	General	General_x0020_Surgery	Yes	65	122	NO	No	No	Independent	No	No	No	No	No	No	No	No	No	No	No	No	No	None	1	1	1	1	1	1	1	1	1	1	-99	-99	-99
2016	5328972	male	White	No	LAPS_x0020_PROCTECTOMY_x0020_COMBINED_x0020_PULL-THRU_x0020_W_x002F_RESERVOIR	45397	36.5	Inpatient	Not_x0020_transferred_x0020__x0028_admitted_x0020_from_x0020_home_x0029_	74	2016	2016	Home	General	General_x0020_Surgery	Yes	69	183	NO	No	No	Independent	No	No	No	No	Yes	No	No	No	No	No	No	No	No	None	5	5	5	5	5	5	5	5	5	5	-99	-99	-99
2016	5329703	female	White	No	PRCTECT_x0020_COMPL_x0020_CMBN_x0020_ABDOMINOPRNL_x0020_W_x002F_CLST	45110	30.76	Inpatient	Not_x0020_transferred_x0020__x0028_admitted_x0020_from_x0020_home_x0029_	65	2016	2016	Home	General	General_x0020_Surgery	Yes	59	122	NO	No	No	Independent	No	No	No	No	Yes	No	No	No	No	No	No	No	No	None	0	0	0	-99	-99	-99	-99	6	6	6	8	-99	6
2016	5329991	male	White	Yes	PRCTECT_x0020_COMPL_x0020_CMBN_x0020_ABDOMINOPRNL_x0020_W_x002F_CLST	45110	30.76	Inpatient	Not_x0020_transferred_x0020__x0028_admitted_x0020_from_x0020_home_x0029_	75	2016	2016	Home	General	General_x0020_Surgery	Yes	65	161	NO	No	No	Independent	No	No	No	No	No	No	No	No	No	No	No	No	No	None	-99	-99	-99	-99	-99	-99	-99	0	0	0	0	-99	0
2016	5330020	male	White	No	LAPS_x0020_PROCTECTOMY_x0020_ABDOMINOPERINEAL_x0020_W_x002F_COLOSTOMY	45395	33	Inpatient	Not_x0020_transferred_x0020__x0028_admitted_x0020_from_x0020_home_x0029_	68	2016	2016	Home	General	General_x0020_Surgery	Yes	74	244	INSULIN	No	No	Independent	No	No	No	No	Yes	No	No	No	No	No	No	No	No	None	12	12	12	-99	-99	-99	-99	12	12	12	-99	-99	-99
2016	5330384	male	White	No	PRCTECT_x0020_COMPL_x0020_CMBN_x0020_ABDOMINOPRNL_x0020_W_x002F_CLST	45110	30.76	Inpatient	Not_x0020_transferred_x0020__x0028_admitted_x0020_from_x0020_home_x0029_	44	2016	2016	Home	General	General_x0020_Surgery	Yes	67	200	NO	Yes	No	Independent	No	No	No	No	No	No	No	No	No	No	No	No	No	None	10	10	10	10	10	10	10	10	10	10	10	-99	10
2016	5331339	male	Unknown_x002F_Not_x0020_Reported	Unknown	PRCTECT_x0020_COMPL_x0020_CMBN_x0020_ABDOMINOPRNL_x0020_W_x002F_CLST	45110	30.76	Inpatient	Not_x0020_transferred_x0020__x0028_admitted_x0020_from_x0020_home_x0029_	78	2016	2016	Home	General	General_x0020_Surgery	Yes	66	179	NO	No	No	Independent	No	No	No	No	No	No	No	No	No	No	No	No	No	None	3	-99	3	-99	-99	-99	-99	3	3	3	3	-99	3
2016	5331895	male	White	No	LAPS_x0020_PROCTECTOMY_x0020_ABDOMINOPERINEAL_x0020_W_x002F_COLOSTOMY	45395	33	Inpatient	Not_x0020_transferred_x0020__x0028_admitted_x0020_from_x0020_home_x0029_	64	2016	2016	Home	General	General_x0020_Surgery	Yes	70	189	NO	Yes	No	Independent	No	No	No	No	Yes	No	No	No	No	No	No	No	No	None	1	1	1	29	29	29	29	1	1	1	8	-99	8
2016	5332039	male	White	No	PRCTECT_x0020_PRTL_x0020_RESCJ_x0020_RECTUM_x0020_TABDL_x0020_APPR	45111	18.01	Inpatient	Not_x0020_transferred_x0020__x0028_admitted_x0020_from_x0020_home_x0029_	86	2016	2016	Home	General	General_x0020_Surgery	Yes	71	227	NO	No	No	Independent	No	No	No	No	No	No	No	No	No	No	No	No	No	None	0	39	39	39	39	39	39	39	39	39	-99	-99	-99
2016	5332882	male	White	No	COLECTOMY_x0020_TOT_x0020_ABD_x0020_W_x002F_PROCTECTOMY_x0020_ILEOANAL_x0020_ANAST	44157	35.7	Inpatient	Not_x0020_transferred_x0020__x0028_admitted_x0020_from_x0020_home_x0029_	50	2016	2016	Home	General	General_x0020_Surgery	No	69	207	NO	No	No	Independent	No	No	No	No	No	No	No	Yes	No	No	No	No	No	None	0	0	0	0	0	0	0	0	0	0	-99	-99	-99
2016	5333016	female	Black_x0020_or_x0020_African_x0020_American	No	PRCTECT_x0020_CMBN_x0020_PULL-THRU_x0020_W_x002F_RSVR_x0020_W_x002F_NTRSTM	45119	33.48	Inpatient	Not_x0020_transferred_x0020__x0028_admitted_x0020_from_x0020_home_x0029_	47	2016	2016	Home	General	General_x0020_Surgery	Yes	62	214	NO	No	No	Independent	No	No	No	No	Yes	No	No	No	No	No	No	No	No	None	9	9	9	9	9	9	9	9	9	9	-99	-99	-99
2016	5333019	male	White	No	COLECTOMY_x0020_TOT_x0020_ABD_x0020_W_x002F_PROCTECTOMY_x0020_ILEOANAL_x0020_ANAST	44157	35.7	Inpatient	Not_x0020_transferred_x0020__x0028_admitted_x0020_from_x0020_home_x0029_	72	2016	2016	Home	General	General_x0020_Surgery	No	71	273	INSULIN	No	No	Independent	No	No	No	No	Yes	No	No	Yes	No	No	No	No	No	None	13	13	13	13	13	13	13	13	13	13	-99	-99	-99
2016	5333093	female	White	No	PRCTECT_x0020_COMPL_x0020_CMBN_x0020_ABDOMINOPRNL_x0020_W_x002F_CLST	45110	30.76	Inpatient	Not_x0020_transferred_x0020__x0028_admitted_x0020_from_x0020_home_x0029_	43	2016	2016	Home	General	General_x0020_Surgery	Yes	62	209	NO	No	No	Independent	No	No	No	No	Yes	No	No	Yes	No	Yes	Yes	No	No	None	45	45	45	45	45	45	45	45	45	45	-99	-99	-99
2016	5333155	male	White	No	LAPS_x0020_COLECTOMY_x0020_ABDL_x0020_W_x002F_PROCTECTOMY_x0020_W_x002F_ILEOSTOMY	44212	34.58	Inpatient	Not_x0020_transferred_x0020__x0028_admitted_x0020_from_x0020_home_x0029_	58	2016	2016	Home	General	General_x0020_Surgery	Yes	71	248	NO	No	No	Independent	No	No	No	No	No	No	No	No	No	No	No	No	No	None	-99	-99	-99	-99	-99	-99	-99	-99	-99	-99	-99	-99	-99
2016	5333999	female	White	No	PRCTECT_x0020_PRTL_x0020_RESCJ_x0020_RECTUM_x0020_TABDL_x0020_APPR	45111	18.01	Inpatient	Not_x0020_transferred_x0020__x0028_admitted_x0020_from_x0020_home_x0029_	62	2016	2016	Home	General	General_x0020_Surgery	Yes	60	102	NO	No	No	Independent	No	No	No	No	No	No	No	Yes	No	No	No	No	No	None	1	1	1	-99	-99	-99	-99	1	1	1	-99	-99	-99
2016	5334882	male	White	No	COLECTOMY_x0020_TOT_x0020_ABDL_x0020_W_x002F_PROCTECTOMY_x0020_W_x002F_ILEOSTOMY	44155	34.42	Inpatient	Not_x0020_transferred_x0020__x0028_admitted_x0020_from_x0020_home_x0029_	79	2016	2016	Home	General	General_x0020_Surgery	Yes	70	165	NO	No	No	Independent	No	No	No	No	No	No	No	Yes	No	No	No	No	No	None	4	4	4	-99	-99	-99	-99	4	4	4	-99	-99	-99
2016	5334949	female	Asian	No	LAPS_x0020_PROCTECTOMY_x0020_COMBINED_x0020_PULL-THRU_x0020_W_x002F_RESERVOIR	45397	36.5	Inpatient	Not_x0020_transferred_x0020__x0028_admitted_x0020_from_x0020_home_x0029_	49	2016	2016	Home	General	General_x0020_Surgery	Yes	65	115	NO	No	No	Independent	No	No	No	No	No	No	No	No	No	No	No	No	No	None	-99	-99	31	-99	-99	-99	-99	2	2	2	-99	-99	-99
2016	5335295	male	White	Yes	LAPS_x0020_PROCTECTOMY_x0020_COMBINED_x0020_PULL-THRU_x0020_W_x002F_RESERVOIR	45397	36.5	Inpatient	Not_x0020_transferred_x0020__x0028_admitted_x0020_from_x0020_home_x0029_	66	2016	2016	Home	General	General_x0020_Surgery	Yes	68	175	NO	No	No	Independent	No	No	No	No	Yes	No	No	No	No	No	No	No	No	None	17	17	17	17	17	17	17	17	17	17	-99	-99	-99
2016	5336248	male	White	No	PRCTECT_x0020_PRTL_x0020_RESCJ_x0020_RECTUM_x0020_TABDL_x0020_APPR	45111	18.01	Inpatient	Not_x0020_transferred_x0020__x0028_admitted_x0020_from_x0020_home_x0029_	41	2016	2016	Home	General	General_x0020_Surgery	Yes	67	169	NO	No	No	Independent	No	No	No	No	No	No	No	No	No	No	No	No	No	None	7	7	7	11	11	11	11	7	7	7	49	-99	49
2016	5336737	male	White	No	PRCTECT_x0020_CMBN_x0020_ABDOMINOPRNL_x0020_PULL-THRU_x0020_PX	45112	33.18	Inpatient	Not_x0020_transferred_x0020__x0028_admitted_x0020_from_x0020_home_x0029_	69	2016	2016	Home	General	General_x0020_Surgery	Yes	70	168	NON-INSULIN	No	No	Independent	No	No	No	No	No	No	No	No	No	No	No	No	No	None	5	5	5	5	5	5	5	5	5	5	-99	-99	81
2016	5338745	male	White	No	PRCTECT_x0020_COMPL_x0020_CMBN_x0020_ABDOMINOPRNL_x0020_W_x002F_CLST	45110	30.76	Inpatient	Not_x0020_transferred_x0020__x0028_admitted_x0020_from_x0020_home_x0029_	72	2016	2016	Home	General	General_x0020_Surgery	Yes	73	259	NON-INSULIN	No	No	Independent	No	Yes	No	No	Yes	No	No	No	No	No	No	No	No	None	0	0	0	-99	-99	-99	-99	1	1	1	1	-99	1
2016	5339376	male	Unknown_x002F_Not_x0020_Reported	Unknown	PRCTECT_x0020_COMPL_x0020_CMBN_x0020_ABDOMINOPRNL_x0020_W_x002F_CLST	45110	30.76	Inpatient	Not_x0020_transferred_x0020__x0028_admitted_x0020_from_x0020_home_x0029_	52	2016	2016	Home	General	General_x0020_Surgery	Yes	71	249	NO	No	No	Independent	No	No	No	No	No	No	No	No	No	No	No	No	No	None	6	6	6	6	6	6	6	0	0	0	6	-99	6
2016	5339392	female	White	No	PRCTECT_x0020_COMPL_x0020_CMBN_x0020_ABDOMINOPRNL_x0020_W_x002F_CLST	45110	30.76	Inpatient	Not_x0020_transferred_x0020__x0028_admitted_x0020_from_x0020_home_x0029_	57	2016	2016	Home	General	General_x0020_Surgery	Yes	65	150	NO	No	No	Independent	No	No	No	No	No	No	No	No	No	No	Yes	No	No	None	4	4	4	4	4	4	4	4	4	4	4	-99	4
2016	5340919	male	Unknown_x002F_Not_x0020_Reported	Unknown	PRCTECT_x0020_COMPL_x0020_CMBN_x0020_ABDOMINOPRNL_x0020_W_x002F_CLST	45110	30.76	Inpatient	Not_x0020_transferred_x0020__x0028_admitted_x0020_from_x0020_home_x0029_	51	2016	2016	Home	General	General_x0020_Surgery	No	68	141	NO	No	No	Independent	No	No	No	No	No	No	No	No	No	No	No	No	No	None	1	1	1	1	1	77	1	1	1	1	59	-99	1
2016	5340946	male	Unknown_x002F_Not_x0020_Reported	Unknown	PRCTECT_x0020_CMBN_x0020_ABDOMINOPRNL_x0020_PULL-THRU_x0020_PX	45112	33.18	Inpatient	Not_x0020_transferred_x0020__x0028_admitted_x0020_from_x0020_home_x0029_	56	2016	2016	Home	General	General_x0020_Surgery	Yes	64	157	NO	No	No	Independent	No	No	No	No	No	No	No	No	No	No	No	No	No	None	-99	-99	-99	-99	-99	-99	-99	-99	-99	-99	-99	-99	-99
2016	5341779	male	Asian	No	LAPS_x0020_PROCTECTOMY_x0020_COMBINED_x0020_PULL-THRU_x0020_W_x002F_RESERVOIR	45397	36.5	Inpatient	Not_x0020_transferred_x0020__x0028_admitted_x0020_from_x0020_home_x0029_	68	2016	2016	Home	General	General_x0020_Surgery	Yes	65	146	NO	Yes	No	Independent	No	No	No	No	Yes	No	No	No	No	No	No	No	No	None	5	5	5	-99	-99	-99	-99	5	5	5	-99	-99	-99
2016	5342189	male	Black_x0020_or_x0020_African_x0020_American	No	PRCTECT_x0020_CMBN_x0020_ABDOMINOPRNL_x0020_PULL-THRU_x0020_PX	45112	33.18	Inpatient	Not_x0020_transferred_x0020__x0028_admitted_x0020_from_x0020_home_x0029_	59	2016	2016	Home	Epidural	General_x0020_Surgery	Yes	67	129	NO	Yes	No	Independent	No	No	No	No	No	No	No	No	No	No	No	No	No	None	7	7	7	7	7	7	7	7	7	7	-99	-99	-99
2016	5343602	male	White	No	COLECTOMY_x0020_TOT_x0020_ABDL_x0020_W_x002F_PROCTECTOMY_x0020_W_x002F_ILEOSTOMY	44155	34.42	Inpatient	Not_x0020_transferred_x0020__x0028_admitted_x0020_from_x0020_home_x0029_	68	2016	2016	Home	General	General_x0020_Surgery	Yes	64	152	INSULIN	Yes	No	Independent	No	No	No	No	Yes	No	No	Yes	No	No	No	No	No	None	2	2	2	2	2	2	2	2	2	2	-99	-99	-99
2016	5344309	male	White	Yes	PRCTECT_x0020_COMPL_x0020_CMBN_x0020_ABDOMINOPRNL_x0020_W_x002F_CLST	45110	30.76	Inpatient	Not_x0020_transferred_x0020__x0028_admitted_x0020_from_x0020_home_x0029_	64	2016	2016	Home	General	General_x0020_Surgery	Yes	65	148	NO	No	No	Independent	No	No	No	No	No	No	No	No	No	No	No	Yes	No	None	0	0	0	-99	-99	-99	-99	0	0	0	-99	-99	-99
2016	5344473	female	White	No	PRCTECT_x0020_COMPL_x0020_CMBN_x0020_ABDOMINOPRNL_x0020_W_x002F_CLST	45110	30.76	Inpatient	Not_x0020_transferred_x0020__x0028_admitted_x0020_from_x0020_home_x0029_	69	2016	2016	Home	General	General_x0020_Surgery	Yes	62	113	NO	No	No	Independent	No	No	No	No	Yes	No	No	No	No	No	No	No	No	None	0	37	37	86	86	86	86	37	37	37	-99	-99	-99
2016	5346343	male	Black_x0020_or_x0020_African_x0020_American	No	PRCTECT_x0020_CMBN_x0020_PULL-THRU_x0020_W_x002F_RSVR_x0020_W_x002F_NTRSTM	45119	33.48	Inpatient	Not_x0020_transferred_x0020__x0028_admitted_x0020_from_x0020_home_x0029_	56	2016	2016	Skilled_x0020_Care_x002C__x0020_Not_x0020_Home	General	General_x0020_Surgery	Yes	70	169	NO	Yes	No	Independent	No	No	No	No	No	No	No	No	No	No	No	No	No	None	31	31	31	31	58	58	58	31	31	31	-99	-99	-99
2016	5346568	male	White	No	PRCTECT_x0020_CMBN_x0020_ABDOMINOPRNL_x0020_PULL-THRU_x0020_PX	45112	33.18	Inpatient	Not_x0020_transferred_x0020__x0028_admitted_x0020_from_x0020_home_x0029_	46	2016	2016	Home	General	General_x0020_Surgery	Yes	72	244	INSULIN	No	No	Independent	No	No	No	No	No	No	No	No	No	No	No	No	No	None	9	9	9	9	9	9	9	9	9	9	9	-99	9
2016	5347032	female	White	No	LAPS_x0020_PROCTECTOMY_x0020_ABDOMINOPERINEAL_x0020_W_x002F_COLOSTOMY	45395	33	Inpatient	Not_x0020_transferred_x0020__x0028_admitted_x0020_from_x0020_home_x0029_	39	2016	2016	Home	General	General_x0020_Surgery	Yes	68	130	NO	No	No	Independent	No	No	No	No	No	No	No	No	No	No	No	No	No	None	0	0	0	13	13	13	13	0	0	0	-99	-99	38
2016	5347300	male	White	No	LAPS_x0020_PROCTECTOMY_x0020_ABDOMINOPERINEAL_x0020_W_x002F_COLOSTOMY	45395	33	Inpatient	Not_x0020_transferred_x0020__x0028_admitted_x0020_from_x0020_home_x0029_	58	2016	2016	Home	General	General_x0020_Surgery	Yes	71	251	NO	Yes	No	Independent	No	No	No	No	No	No	No	No	No	No	No	No	No	None	-99	-99	-99	-99	-99	-99	-99	-99	-99	-99	-99	-99	-99
2016	5347704	male	White	Yes	LAPS_x0020_PROCTECTOMY_x0020_COMBINED_x0020_PULL-THRU_x0020_W_x002F_RESERVOIR	45397	36.5	Inpatient	Not_x0020_transferred_x0020__x0028_admitted_x0020_from_x0020_home_x0029_	69	2016	2016	Home	General	General_x0020_Surgery	Yes	63	131	NON-INSULIN	No	No	Independent	No	No	No	No	Yes	No	No	No	No	No	No	No	No	None	25	25	25	25	25	25	25	25	25	25	-99	-99	25
2016	5348538	female	White	Unknown	LAPS_x0020_PROCTECTOMY_x0020_ABDOMINOPERINEAL_x0020_W_x002F_COLOSTOMY	45395	33	Inpatient	Not_x0020_transferred_x0020__x0028_admitted_x0020_from_x0020_home_x0029_	66	2016	2016	Home	General	General_x0020_Surgery	Yes	64	185	NO	No	No	Independent	No	No	No	No	Yes	No	No	No	No	No	No	No	No	None	-99	-99	40	-99	-99	-99	-99	6	6	6	-99	-99	-99
2016	5349206	male	White	No	PRCTECT_x0020_COMPL_x0020_CMBN_x0020_ABDOMINOPRNL_x0020_W_x002F_CLST	45110	30.76	Inpatient	Not_x0020_transferred_x0020__x0028_admitted_x0020_from_x0020_home_x0029_	58	2016	2016	Home	General	General_x0020_Surgery	No	71	286	NO	No	No	Independent	No	No	No	No	Yes	No	No	No	No	No	No	No	No	None	6	6	6	6	45	45	45	16	16	16	-99	-99	-99
2016	5350055	female	White	No	LAPS_x0020_PROCTECTOMY_x0020_COMBINED_x0020_PULL-THRU_x0020_W_x002F_RESERVOIR	45397	36.5	Inpatient	Not_x0020_transferred_x0020__x0028_admitted_x0020_from_x0020_home_x0029_	58	2016	2016	Home	General	General_x0020_Surgery	Yes	64	93	NO	No	No	Independent	No	No	No	No	Yes	No	No	No	No	No	No	No	No	None	53	32	32	53	53	53	53	53	53	53	-99	-99	-99
2016	5350113	female	Asian	No	LAPS_x0020_PROCTECTOMY_x0020_ABDOMINOPERINEAL_x0020_W_x002F_COLOSTOMY	45395	33	Inpatient	Not_x0020_transferred_x0020__x0028_admitted_x0020_from_x0020_home_x0029_	60	2016	2016	Home	General	General_x0020_Surgery	Yes	62	145	NON-INSULIN	No	No	Independent	No	No	No	No	Yes	No	No	No	No	No	No	No	No	None	20	20	20	20	20	20	20	20	20	20	20	-99	20
2016	5350202	male	White	No	PRCTECT_x0020_COMPL_x0020_CMBN_x0020_ABDOMINOPRNL_x0020_W_x002F_CLST	45110	30.76	Inpatient	Not_x0020_transferred_x0020__x0028_admitted_x0020_from_x0020_home_x0029_	56	2016	2016	Skilled_x0020_Care_x002C__x0020_Not_x0020_Home	General	General_x0020_Surgery	Yes	68	112	NO	Yes	No	Independent	No	Yes	No	No	Yes	No	No	No	No	No	Yes	No	No	None	10	10	10	10	10	10	10	10	10	10	10	-99	10
2016	5350293	female	White	No	PRCTECT_x0020_COMPL_x0020_CMBN_x0020_ABDOMINOPRNL_x0020_W_x002F_CLST	45110	30.76	Inpatient	Not_x0020_transferred_x0020__x0028_admitted_x0020_from_x0020_home_x0029_	79	2016	2016	Home	General	General_x0020_Surgery	No	62	143	NO	No	No	Independent	No	No	No	No	Yes	No	No	No	No	No	No	No	No	None	1	1	1	1	-99	-99	-99	1	1	1	-99	-99	1
2016	5350387	male	White	No	PRCTECT_x0020_COMPL_x0020_CMBN_x0020_ABDOMINOPRNL_x0020_W_x002F_CLST	45110	30.76	Inpatient	Not_x0020_transferred_x0020__x0028_admitted_x0020_from_x0020_home_x0029_	59	2016	2016	Home	General	General_x0020_Surgery	Yes	71	200	NO	Yes	No	Independent	No	No	No	No	Yes	No	No	No	No	No	No	No	No	None	13	13	13	13	13	13	13	13	13	13	13	-99	13
2016	5350969	male	White	No	LAPS_x0020_PROCTECTOMY_x0020_COMBINED_x0020_PULL-THRU_x0020_W_x002F_RESERVOIR	45397	36.5	Inpatient	Not_x0020_transferred_x0020__x0028_admitted_x0020_from_x0020_home_x0029_	54	2016	2016	Home	General	General_x0020_Surgery	Yes	65	361	NO	No	No	Independent	No	No	No	No	No	No	No	No	No	No	No	No	No	None	8	8	8	8	8	8	8	8	8	8	8	-99	8
2016	5351127	female	White	No	COLECTOMY_x0020_TOT_x0020_ABDL_x0020_W_x002F_PROCTECTOMY_x0020_W_x002F_ILEOSTOMY	44155	34.42	Inpatient	Not_x0020_transferred_x0020__x0028_admitted_x0020_from_x0020_home_x0029_	88	2016	2016	Skilled_x0020_Care_x002C__x0020_Not_x0020_Home	General	General_x0020_Surgery	Yes	63	179	NON-INSULIN	No	No	Partially_x0020_Dependent	No	No	No	No	Yes	No	No	No	No	No	No	No	No	None	7	7	7	27	27	27	27	13	13	13	-99	-99	13
2016	5351551	male	White	No	PELVIC_x0020_EXENTERATION_x0020_COLORECTAL_x0020_MALIGNANCY	45126	49.1	Inpatient	Not_x0020_transferred_x0020__x0028_admitted_x0020_from_x0020_home_x0029_	50	2016	2016	Home	General	General_x0020_Surgery	Yes	69	151	NO	Yes	No	Independent	No	No	No	No	Yes	No	No	No	No	No	Yes	No	No	None	31	31	31	-99	-99	-99	-99	-99	31	-99	-99	-99	-99
2016	5351979	male	White	No	LAPS_x0020_PROCTECTOMY_x0020_ABDOMINOPERINEAL_x0020_W_x002F_COLOSTOMY	45395	33	Inpatient	Not_x0020_transferred_x0020__x0028_admitted_x0020_from_x0020_home_x0029_	54	2016	2016	Home	General	General_x0020_Surgery	Yes	70	236	NO	Yes	No	Independent	No	No	No	No	Yes	No	No	No	No	No	No	No	No	None	33	33	33	-99	-99	-99	-99	33	33	33	-99	-99	-99
2016	5352807	female	Unknown_x002F_Not_x0020_Reported	Yes	LAPS_x0020_COLECTOMY_x0020_ABDL_x0020_W_x002F_PROCTECTOMY_x0020_W_x002F_ILEOSTOMY	44212	34.58	Inpatient	Not_x0020_transferred_x0020__x0028_admitted_x0020_from_x0020_home_x0029_	59	2016	2016	Home	General	General_x0020_Surgery	Yes	59	133	NO	No	No	Independent	No	No	No	No	Yes	No	No	No	No	No	No	No	No	None	63	63	63	33	33	33	33	14	14	14	-99	-99	-99
2016	5352877	male	Asian	No	LAPS_x0020_PROCTECTOMY_x0020_COMBINED_x0020_PULL-THRU_x0020_W_x002F_RESERVOIR	45397	36.5	Inpatient	Not_x0020_transferred_x0020__x0028_admitted_x0020_from_x0020_home_x0029_	54	2016	2016	Home	General	General_x0020_Surgery	Yes	65	160	NO	No	No	Independent	No	No	No	No	No	No	No	No	No	No	No	No	No	None	18	18	18	18	18	18	18	18	18	18	18	-99	18
2016	5353239	male	White	No	LAPS_x0020_PROCTECTOMY_x0020_ABDOMINOPERINEAL_x0020_W_x002F_COLOSTOMY	45395	33	Inpatient	Not_x0020_transferred_x0020__x0028_admitted_x0020_from_x0020_home_x0029_	64	2016	2016	Home	General	General_x0020_Surgery	Yes	68	200	NON-INSULIN	Yes	No	Independent	No	Yes	No	No	Yes	No	No	No	No	No	No	No	No	None	7	7	7	7	7	7	7	7	7	7	-99	-99	-99
2016	5353650	male	White	No	LAPS_x0020_COLCT_x0020_TTL_x0020_ABD_x0020_W_x002F_PRCTECT_x0020_ILEOANAL_x0020_ANASTOMSIS	44211	37.08	Inpatient	Not_x0020_transferred_x0020__x0028_admitted_x0020_from_x0020_home_x0029_	39	2016	2016	Home	General	General_x0020_Surgery	Yes	70	204	NO	No	No	Independent	No	No	No	No	No	No	No	No	No	No	No	No	No	None	6	6	6	13	13	13	13	6	6	6	-99	-99	-99
2016	5353911	male	White	No	LAPS_x0020_PROCTECTOMY_x0020_ABDOMINOPERINEAL_x0020_W_x002F_COLOSTOMY	45395	33	Inpatient	Not_x0020_transferred_x0020__x0028_admitted_x0020_from_x0020_home_x0029_	65	2016	2016	Home	General	General_x0020_Surgery	Yes	67	153	INSULIN	No	No	Independent	No	No	No	No	Yes	No	No	Yes	No	No	No	No	No	None	7	7	7	-99	-99	-99	-99	7	7	7	-99	-99	-99
2016	5354126	male	White	No	PRCTECT_x0020_COMPL_x0020_CMBN_x0020_ABDOMINOPRNL_x0020_W_x002F_CLST	45110	30.76	Inpatient	Not_x0020_transferred_x0020__x0028_admitted_x0020_from_x0020_home_x0029_	81	2016	2016	Home	General	General_x0020_Surgery	Yes	64	163	NON-INSULIN	No	No	Independent	No	No	No	No	Yes	No	No	No	No	No	No	No	No	None	8	8	8	8	8	8	8	8	8	8	8	-99	8
2016	5354675	male	White	No	LAPS_x0020_PROCTECTOMY_x0020_ABDOMINOPERINEAL_x0020_W_x002F_COLOSTOMY	45395	33	Inpatient	Not_x0020_transferred_x0020__x0028_admitted_x0020_from_x0020_home_x0029_	41	2016	2016	Home	General	General_x0020_Surgery	Yes	73	245	NO	Yes	No	Independent	No	No	No	No	No	No	No	No	No	No	No	No	No	None	6	6	6	-99	-99	-99	-99	6	6	6	-99	-99	-99
2016	5354984	male	Unknown_x002F_Not_x0020_Reported	Unknown	LAPS_x0020_COLECTOMY_x0020_ABDL_x0020_W_x002F_PROCTECTOMY_x0020_W_x002F_ILEOSTOMY	44212	34.58	Inpatient	Not_x0020_transferred_x0020__x0028_admitted_x0020_from_x0020_home_x0029_	47	2016	2016	Home	General	General_x0020_Surgery	Yes	69	130	NO	Yes	No	Independent	No	No	No	No	No	No	No	Yes	No	No	No	No	No	None	2	2	2	-99	-99	-99	-99	2	2	2	0	-99	0
2016	5355469	female	White	No	PRCTECT_x0020_COMPL_x0020_CMBN_x0020_ABDOMINOPRNL_x0020_W_x002F_CLST	45110	30.76	Inpatient	Not_x0020_transferred_x0020__x0028_admitted_x0020_from_x0020_home_x0029_	76	2016	2016	Home	General	General_x0020_Surgery	Yes	64	129	NO	Yes	No	Independent	No	No	No	No	Yes	No	No	No	No	No	No	No	No	None	6	6	6	6	6	6	6	6	6	6	6	-99	6
2016	5357947	male	White	No	PRCTECT_x0020_CMBN_x0020_ABDOMINOPRNL_x0020_PULL-THRU_x0020_PX	45112	33.18	Inpatient	Not_x0020_transferred_x0020__x0028_admitted_x0020_from_x0020_home_x0029_	88	2016	2016	Home	General	General_x0020_Surgery	Yes	61	188	NO	No	No	Independent	No	No	No	No	Yes	No	No	No	No	No	No	No	No	None	11	11	11	31	31	31	31	11	11	11	-99	-99	-99
2016	5358630	male	White	No	PRCTECT_x0020_COMPL_x0020_CMBN_x0020_ABDOMINOPRNL_x0020_W_x002F_CLST	45110	30.76	Inpatient	Not_x0020_transferred_x0020__x0028_admitted_x0020_from_x0020_home_x0029_	79	2016	2016	Home	General	General_x0020_Surgery	Yes	71	232	NO	No	No	Independent	No	No	No	No	Yes	No	No	No	No	No	No	No	No	None	48	48	48	48	48	48	48	48	48	48	48	-99	48
2016	5358806	male	White	No	PRCTECT_x0020_CMBN_x0020_PULL-THRU_x0020_W_x002F_RSVR_x0020_W_x002F_NTRSTM	45119	33.48	Inpatient	Not_x0020_transferred_x0020__x0028_admitted_x0020_from_x0020_home_x0029_	74	2016	2016	Home	General	General_x0020_Surgery	Yes	70	233	NO	No	No	Independent	No	Yes	No	No	Yes	No	No	No	No	No	No	No	No	None	77	77	77	77	77	77	77	77	77	77	0	-99	0
2016	5359137	female	Unknown_x002F_Not_x0020_Reported	Unknown	PRCTECT_x0020_PRTL_x0020_RESCJ_x0020_RECTUM_x0020_TABDL_x0020_APPR	45111	18.01	Inpatient	Not_x0020_transferred_x0020__x0028_admitted_x0020_from_x0020_home_x0029_	84	2016	2016	Rehab	General	General_x0020_Surgery	No	60	78	NO	No	No	Independent	No	No	No	No	No	No	No	No	No	No	Yes	No	No	None	4	4	4	4	4	4	4	4	4	4	-99	-99	0
2016	5359903	male	White	No	LAPS_x0020_PROCTECTOMY_x0020_ABDOMINOPERINEAL_x0020_W_x002F_COLOSTOMY	45395	33	Inpatient	Not_x0020_transferred_x0020__x0028_admitted_x0020_from_x0020_home_x0029_	68	2016	2016	Home	General	General_x0020_Surgery	Yes	73	264	NON-INSULIN	No	No	Independent	No	No	No	No	No	No	No	Yes	No	No	No	No	No	None	0	0	0	-99	20	20	20	0	0	0	-99	-99	-99
2016	5360112	female	Unknown_x002F_Not_x0020_Reported	Unknown	PRCTECT_x0020_COMPL_x0020_CMBN_x0020_ABDOMINOPRNL_x0020_W_x002F_CLST	45110	30.76	Inpatient	Not_x0020_transferred_x0020__x0028_admitted_x0020_from_x0020_home_x0029_	65	2016	2016	Home	General	General_x0020_Surgery	Yes	59	154	NO	No	No	Independent	No	No	No	No	Yes	No	No	No	No	No	No	No	No	None	13	13	13	13	-99	-99	-99	13	13	13	13	-99	13
2016	5360596	female	White	No	PRCTECT_x0020_COMPL_x0020_CMBN_x0020_ABDOMINOPRNL_x0020_W_x002F_CLST	45110	30.76	Inpatient	Not_x0020_transferred_x0020__x0028_admitted_x0020_from_x0020_home_x0029_	77	2016	2016	Home	General	General_x0020_Surgery	Yes	56	152	NO	No	No	Independent	No	No	No	No	No	No	No	No	No	No	No	No	No	None	69	69	69	70	71	71	71	69	69	69	-99	-99	-99
2016	5360722	male	White	No	PRCTECT_x0020_COMPL_x0020_CMBN_x0020_ABDOMINOPRNL_x0020_W_x002F_CLST	45110	30.76	Inpatient	Not_x0020_transferred_x0020__x0028_admitted_x0020_from_x0020_home_x0029_	59	2016	2016	Home	General	General_x0020_Surgery	Yes	70	264	NO	No	No	Independent	No	No	No	No	Yes	No	No	No	No	No	No	No	No	None	20	20	20	-99	-99	-99	-99	20	20	20	-99	-99	-99
2016	5361013	male	White	No	LAPS_x0020_PROCTECTOMY_x0020_COMBINED_x0020_PULL-THRU_x0020_W_x002F_RESERVOIR	45397	36.5	Inpatient	Not_x0020_transferred_x0020__x0028_admitted_x0020_from_x0020_home_x0029_	61	2016	2016	Home	General	General_x0020_Surgery	Yes	70	191	NO	Yes	No	Independent	No	No	No	No	Yes	No	No	No	No	No	No	No	No	None	35	35	35	35	35	35	35	35	35	35	-99	-99	-99
2016	5361977	female	White	No	PRCTECT_x0020_COMPL_x0020_CMBN_x0020_ABDOMINOPRNL_x0020_W_x002F_CLST	45110	30.76	Inpatient	Not_x0020_transferred_x0020__x0028_admitted_x0020_from_x0020_home_x0029_	54	2016	2016	Skilled_x0020_Care_x002C__x0020_Not_x0020_Home	General	General_x0020_Surgery	Yes	64	250	NO	No	No	Independent	No	No	No	No	Yes	No	No	Yes	No	No	No	No	No	None	69	69	69	69	69	69	69	69	69	69	69	-99	69
2016	5362028	male	White	No	LAPS_x0020_PROCTECTOMY_x0020_ABDOMINOPERINEAL_x0020_W_x002F_COLOSTOMY	45395	33	Inpatient	Not_x0020_transferred_x0020__x0028_admitted_x0020_from_x0020_home_x0029_	49	2016	2016	Home	General	General_x0020_Surgery	Yes	72	229	NO	Yes	No	Independent	No	No	No	No	No	No	No	No	No	No	No	No	No	None	2	2	2	2	2	2	2	2	2	2	-99	-99	-99
2016	5362563	female	Unknown_x002F_Not_x0020_Reported	Unknown	LAPS_x0020_PROCTECTOMY_x0020_ABDOMINOPERINEAL_x0020_W_x002F_COLOSTOMY	45395	33	Inpatient	Not_x0020_transferred_x0020__x0028_admitted_x0020_from_x0020_home_x0029_	66	2016	2016	Home	General	General_x0020_Surgery	Yes	66	139	NO	No	No	Independent	No	No	No	No	No	No	No	No	No	No	No	No	No	None	-99	2	2	-99	-99	-99	-99	2	2	2	-99	-99	-99
2016	5365114	female	Black_x0020_or_x0020_African_x0020_American	No	PRCTECT_x0020_COMPL_x0020_CMBN_x0020_ABDOMINOPRNL_x0020_W_x002F_CLST	45110	30.76	Inpatient	Not_x0020_transferred_x0020__x0028_admitted_x0020_from_x0020_home_x0029_	84	2016	2016	Skilled_x0020_Care_x002C__x0020_Not_x0020_Home	General	General_x0020_Surgery	Yes	62	132	NO	No	MODERATE_x0020_EXERTION	Independent	No	No	No	No	Yes	No	No	No	No	No	Yes	Yes	No	None	0	0	0	0	0	0	0	0	0	0	-99	-99	0
2016	5365335	male	Unknown_x002F_Not_x0020_Reported	Unknown	PRCTECT_x0020_CMBN_x0020_PULL-THRU_x0020_W_x002F_RSVR_x0020_W_x002F_NTRSTM	45119	33.48	Inpatient	From_x0020_acute_x0020_care_x0020_hospital_x0020_inpatient	47	2016	2016	Skilled_x0020_Care_x002C__x0020_Not_x0020_Home	General	General_x0020_Surgery	No	70	379	INSULIN	No	No	Independent	No	No	No	No	Yes	No	Yes	No	No	No	No	No	Yes	None	0	0	0	0	2	2	2	0	0	0	-99	-99	-99
2016	5365579	female	Native_x0020_Hawaiian_x0020_or_x0020_Pacific_x0020_Islander	No	PRCTECT_x0020_COMPL_x0020_CMBN_x0020_ABDOMINOPRNL_x0020_W_x002F_CLST	45110	30.76	Inpatient	Not_x0020_transferred_x0020__x0028_admitted_x0020_from_x0020_home_x0029_	85	2016	2016	Home	General	General_x0020_Surgery	Yes	59	145	NO	No	No	Independent	No	No	No	No	Yes	No	No	No	No	No	No	No	No	None	12	6	6	6	6	-99	-99	6	6	6	11	-99	6
2016	5366442	male	White	No	PRCTECT_x0020_COMPL_x0020_CMBN_x0020_ABDOMINOPRNL_x0020_W_x002F_CLST	45110	30.76	Inpatient	Not_x0020_transferred_x0020__x0028_admitted_x0020_from_x0020_home_x0029_	73	2016	2016	Home	General	General_x0020_Surgery	Yes	64	167	NO	No	No	Independent	No	No	No	No	No	No	No	Yes	No	No	No	No	No	None	23	23	23	29	29	29	29	23	23	23	23	-99	23
2016	5367351	female	White	No	PRCTECT_x0020_COMPL_x0020_CMBN_x0020_ABDOMINOPRNL_x0020_W_x002F_CLST	45110	30.76	Inpatient	Not_x0020_transferred_x0020__x0028_admitted_x0020_from_x0020_home_x0029_	54	2016	2016	Home	General	General_x0020_Surgery	Yes	61	212	NO	No	No	Independent	No	No	No	No	No	No	No	No	No	No	No	No	No	None	21	21	21	-99	21	21	21	21	21	21	-99	-99	-99
2016	5367397	male	White	No	LAPS_x0020_PROCTECTOMY_x0020_ABDOMINOPERINEAL_x0020_W_x002F_COLOSTOMY	45395	33	Inpatient	Not_x0020_transferred_x0020__x0028_admitted_x0020_from_x0020_home_x0029_	44	2016	2016	Rehab	General	General_x0020_Surgery	Yes	74	218	NO	Yes	No	Independent	No	No	No	No	No	No	No	Yes	No	No	No	No	No	None	28	28	28	28	28	28	28	28	28	28	-99	-99	25
2016	5371260	female	White	No	PRCTECT_x0020_PRTL_x0020_RESCJ_x0020_RECTUM_x0020_TABDL_x0020_APPR	45111	18.01	Inpatient	Not_x0020_transferred_x0020__x0028_admitted_x0020_from_x0020_home_x0029_	72	2016	2016	Home	General	General_x0020_Surgery	Yes	61	220	NO	No	No	Independent	No	No	No	No	Yes	No	No	No	No	No	No	No	No	None	4	4	4	4	4	4	4	4	4	4	-99	-99	-99
2016	5371382	female	White	No	PRCTECT_x0020_CMBN_x0020_ABDOMINOPRNL_x0020_PULL-THRU_x0020_PX	45112	33.18	Inpatient	Not_x0020_transferred_x0020__x0028_admitted_x0020_from_x0020_home_x0029_	68	2016	2016	Home	General	General_x0020_Surgery	Yes	68	197	NO	No	No	Independent	No	No	No	No	No	No	No	No	No	No	No	No	No	None	11	11	11	11	11	11	11	11	11	11	-99	-99	-99
2016	5371728	female	White	No	LAPS_x0020_PROCTECTOMY_x0020_COMBINED_x0020_PULL-THRU_x0020_W_x002F_RESERVOIR	45397	36.5	Inpatient	Not_x0020_transferred_x0020__x0028_admitted_x0020_from_x0020_home_x0029_	29	2016	2016	Home	General	General_x0020_Surgery	Yes	64	149	NO	Yes	No	Independent	No	No	No	No	No	No	No	No	No	No	No	No	No	None	33	33	33	33	33	33	33	33	33	33	-99	-99	-99
2016	5371898	female	White	No	PRCTECT_x0020_COMPL_x0020_CMBN_x0020_ABDOMINOPRNL_x0020_W_x002F_CLST	45110	30.76	Inpatient	Not_x0020_transferred_x0020__x0028_admitted_x0020_from_x0020_home_x0029_	41	2016	2016	Home	General	General_x0020_Surgery	Yes	67	267	NO	No	No	Independent	No	No	No	No	No	No	No	No	No	No	No	No	No	None	4	4	4	-99	-99	-99	-99	4	4	4	-99	-99	-99
2016	5373474	male	White	No	PRCTECT_x0020_CMBN_x0020_ABDOMINOPRNL_x0020_PULL-THRU_x0020_PX	45112	33.18	Inpatient	Not_x0020_transferred_x0020__x0028_admitted_x0020_from_x0020_home_x0029_	49	2016	2016	Home	General	General_x0020_Surgery	Yes	70	170	NO	No	No	Independent	No	No	No	No	No	No	No	No	No	No	No	No	No	None	58	58	58	58	58	58	58	58	58	58	-99	-99	-99
2016	5373841	male	White	No	PELVIC_x0020_EXENTERATION_x0020_COLORECTAL_x0020_MALIGNANCY	45126	49.1	Inpatient	Not_x0020_transferred_x0020__x0028_admitted_x0020_from_x0020_home_x0029_	72	2016	2016	Home	General	General_x0020_Surgery	Yes	70	154	NO	No	No	Independent	No	No	No	No	Yes	No	No	No	No	No	No	No	No	None	5	5	5	-99	-99	-99	-99	5	5	5	-99	-99	-99
2016	5374263	male	White	Yes	PRCTECT_x0020_CMBN_x0020_PULL-THRU_x0020_W_x002F_RSVR_x0020_W_x002F_NTRSTM	45119	33.48	Inpatient	Not_x0020_transferred_x0020__x0028_admitted_x0020_from_x0020_home_x0029_	68	2016	2016	Home	General	General_x0020_Surgery	Yes	68	204	NON-INSULIN	No	No	Independent	No	No	No	No	Yes	No	No	No	No	No	No	No	No	None	8	8	8	8	8	8	8	8	8	8	8	-99	8
2016	5375133	female	White	No	EXC_x0020_RCT_x0020_TUM_x0020_PROCTOTOMY_x0020_TRANSSAC_x002F_TRANSCOCCYGEAL	45160	16.33	Inpatient	Not_x0020_transferred_x0020__x0028_admitted_x0020_from_x0020_home_x0029_	22	2016	2016	Home	General	General_x0020_Surgery	Yes	67	123	NO	No	No	Independent	No	No	No	No	No	No	No	No	No	No	No	No	No	None	-99	-99	-99	-99	-99	-99	-99	-99	-99	-99	-99	-99	-99
2016	5375774	female	White	No	PRCTECT_x0020_COMPL_x0020_CMBN_x0020_ABDOMINOPRNL_x0020_W_x002F_CLST	45110	30.76	Inpatient	Not_x0020_transferred_x0020__x0028_admitted_x0020_from_x0020_home_x0029_	82	2016	2016	Home	General	General_x0020_Surgery	Yes	68	193	NO	No	No	Independent	No	No	No	No	Yes	No	No	No	No	No	No	No	No	None	0	0	0	0	0	0	0	0	0	0	-99	-99	2
2016	5376308	female	White	No	LAPS_x0020_PROCTECTOMY_x0020_ABDOMINOPERINEAL_x0020_W_x002F_COLOSTOMY	45395	33	Inpatient	Not_x0020_transferred_x0020__x0028_admitted_x0020_from_x0020_home_x0029_	58	2016	2016	Home	General	General_x0020_Surgery	Yes	66	142	NO	No	No	Independent	No	No	No	No	No	No	No	No	No	No	No	No	No	None	1	1	1	1	1	1	1	1	1	1	-99	-99	-99
2016	5376675	female	White	No	LAPS_x0020_PROCTECTOMY_x0020_COMBINED_x0020_PULL-THRU_x0020_W_x002F_RESERVOIR	45397	36.5	Inpatient	Not_x0020_transferred_x0020__x0028_admitted_x0020_from_x0020_home_x0029_	72	2016	2016	Home	General	General_x0020_Surgery	Yes	57	175	NO	No	No	Independent	No	No	No	No	Yes	No	No	No	No	No	No	No	No	None	2	2	2	25	25	25	25	2	2	2	86	-99	86
2016	5376703	male	White	No	LAPS_x0020_PROCTECTOMY_x0020_COMBINED_x0020_PULL-THRU_x0020_W_x002F_RESERVOIR	45397	36.5	Inpatient	Not_x0020_transferred_x0020__x0028_admitted_x0020_from_x0020_home_x0029_	57	2016	2016	Home	General	General_x0020_Surgery	Yes	68	189	NO	No	No	Independent	No	No	No	No	No	No	No	Yes	No	No	No	No	No	None	9	9	9	9	9	9	9	0	0	0	-99	-99	-99
2016	5377114	male	White	No	LAPS_x0020_PROCTECTOMY_x0020_COMBINED_x0020_PULL-THRU_x0020_W_x002F_RESERVOIR	45397	36.5	Inpatient	Not_x0020_transferred_x0020__x0028_admitted_x0020_from_x0020_home_x0029_	80	2016	2016	Home	General	General_x0020_Surgery	No	68	160	INSULIN	No	No	Independent	No	No	No	No	Yes	No	No	No	No	No	No	No	No	None	4	4	4	4	4	-99	4	4	4	4	4	-99	4
2016	5377684	male	Black_x0020_or_x0020_African_x0020_American	No	PRCTECT_x0020_COMPL_x0020_CMBN_x0020_ABDOMINOPRNL_x0020_W_x002F_CLST	45110	30.76	Inpatient	Not_x0020_transferred_x0020__x0028_admitted_x0020_from_x0020_home_x0029_	59	2016	2016	Skilled_x0020_Care_x002C__x0020_Not_x0020_Home	General	General_x0020_Surgery	No	68	193	NO	No	No	Independent	No	No	No	No	No	No	No	No	No	No	No	No	No	None	0	0	0	12	12	12	12	0	0	0	1	-99	1
2016	5377756	female	White	No	PRCTECT_x0020_COMPL_x0020_CMBN_x0020_ABDOMINOPRNL_x0020_W_x002F_CLST	45110	30.76	Inpatient	Not_x0020_transferred_x0020__x0028_admitted_x0020_from_x0020_home_x0029_	67	2016	2016	Home	General	General_x0020_Surgery	Yes	58	142	NON-INSULIN	No	No	Independent	No	No	No	No	No	No	No	No	No	No	No	No	No	None	1	1	1	1	1	1	1	1	1	1	-99	-99	0
2016	5378324	female	White	No	PRCTECT_x0020_PRTL_x0020_RESCJ_x0020_RECTUM_x0020_TABDL_x0020_APPR	45111	18.01	Inpatient	Not_x0020_transferred_x0020__x0028_admitted_x0020_from_x0020_home_x0029_	80	2016	2016	Home	General	General_x0020_Surgery	Yes	60	145	NO	No	No	Independent	No	No	No	No	No	No	No	No	No	No	No	No	No	None	7	7	7	7	7	-99	7	7	7	7	7	-99	7
2016	5378766	female	White	No	COLECTOMY_x0020_TOT_x0020_ABD_x0020_W_x002F_PROCTECTOMY_x0020_ILEOANAL_x0020_ANAST	44157	35.7	Inpatient	Not_x0020_transferred_x0020__x0028_admitted_x0020_from_x0020_home_x0029_	64	2016	2016	Home	General	General_x0020_Surgery	Yes	62	148	NO	No	No	Independent	No	No	No	No	Yes	No	No	Yes	No	No	No	No	No	None	85	85	85	85	85	85	85	85	85	85	-99	-99	-99
2016	5378927	male	White	No	PRCTECT_x0020_CMBN_x0020_ABDOMINOPRNL_x0020_PULL-THRU_x0020_PX	45112	33.18	Inpatient	Not_x0020_transferred_x0020__x0028_admitted_x0020_from_x0020_home_x0029_	63	2016	2016	Home	General	General_x0020_Surgery	Yes	74	168	NO	Yes	No	Independent	No	No	No	No	No	No	No	Yes	No	No	No	No	No	None	9	9	9	26	26	26	26	9	9	9	-99	-99	-99
2016	5379604	male	White	No	LAPS_x0020_PROCTECTOMY_x0020_ABDOMINOPERINEAL_x0020_W_x002F_COLOSTOMY	45395	33	Inpatient	Not_x0020_transferred_x0020__x0028_admitted_x0020_from_x0020_home_x0029_	62	2016	2016	Home	General	General_x0020_Surgery	Yes	69	154	INSULIN	Yes	No	Independent	No	No	No	No	Yes	No	No	No	No	No	No	No	No	None	0	12	12	12	12	12	12	12	12	12	12	-99	12
2016	5380098	male	Black_x0020_or_x0020_African_x0020_American	No	PRCTECT_x0020_PRTL_x0020_RESCJ_x0020_RECTUM_x0020_TABDL_x0020_APPR	45111	18.01	Inpatient	Not_x0020_transferred_x0020__x0028_admitted_x0020_from_x0020_home_x0029_	57	2016	2016	Home	General	General_x0020_Surgery	Yes	71	184	NON-INSULIN	No	No	Independent	No	No	No	No	Yes	No	No	No	No	No	No	No	No	None	1	1	1	-99	-99	-99	-99	1	1	1	-99	-99	-99
2016	5380609	male	White	No	LAPS_x0020_PROCTECTOMY_x0020_ABDOMINOPERINEAL_x0020_W_x002F_COLOSTOMY	45395	33	Inpatient	Not_x0020_transferred_x0020__x0028_admitted_x0020_from_x0020_home_x0029_	61	2016	2016	Home	General	General_x0020_Surgery	Yes	74	165	NO	No	No	Independent	No	No	No	No	No	No	No	No	No	No	No	No	No	None	10	10	10	-99	-99	-99	-99	10	10	10	-99	-99	-99
2016	5381483	male	White	No	LAPS_x0020_PROCTECTOMY_x0020_ABDOMINOPERINEAL_x0020_W_x002F_COLOSTOMY	45395	33	Inpatient	Not_x0020_transferred_x0020__x0028_admitted_x0020_from_x0020_home_x0029_	74	2016	2016	Skilled_x0020_Care_x002C__x0020_Not_x0020_Home	General	General_x0020_Surgery	No	70	233	NO	No	MODERATE_x0020_EXERTION	Independent	No	No	No	No	Yes	No	No	No	No	No	No	No	No	None	0	0	0	8	8	8	8	0	0	0	8	-99	8
2016	5381616	male	Unknown_x002F_Not_x0020_Reported	Yes	PRCTECT_x0020_COMPL_x0020_CMBN_x0020_ABDOMINOPRNL_x0020_W_x002F_CLST	45110	30.76	Inpatient	Not_x0020_transferred_x0020__x0028_admitted_x0020_from_x0020_home_x0029_	54	2016	2016	Home	General	General_x0020_Surgery	Yes	66	99	NO	No	No	Independent	No	No	No	No	No	No	No	Yes	No	No	Yes	No	No	None	34	34	34	34	34	34	34	34	34	34	-99	-99	-99
2016	5382170	male	White	No	PRCTECT_x0020_PRTL_x0020_W_x002F_MUCOSEC_x0020_ILEOANAL_x0020_ANAST_x0020_RSVR	45113	33.22	Inpatient	Not_x0020_transferred_x0020__x0028_admitted_x0020_from_x0020_home_x0029_	45	2016	2016	Home	General	General_x0020_Surgery	Yes	73	186	NO	No	No	Independent	No	No	No	No	No	No	No	No	No	No	No	No	No	None	20	20	20	20	20	20	20	20	20	20	20	-99	20
2016	5382254	male	White	No	LAPS_x0020_PROCTECTOMY_x0020_COMBINED_x0020_PULL-THRU_x0020_W_x002F_RESERVOIR	45397	36.5	Inpatient	Not_x0020_transferred_x0020__x0028_admitted_x0020_from_x0020_home_x0029_	36	2016	2016	Home	General	General_x0020_Surgery	Yes	74	165	NO	No	No	Independent	No	No	No	No	No	No	No	No	No	No	No	No	No	None	-99	-99	-99	-99	-99	-99	-99	3	3	3	3	-99	3
2016	5382364	female	Black_x0020_or_x0020_African_x0020_American	No	PRCTECT_x0020_COMPL_x0020_CMBN_x0020_ABDOMINOPRNL_x0020_W_x002F_CLST	45110	30.76	Inpatient	Not_x0020_transferred_x0020__x0028_admitted_x0020_from_x0020_home_x0029_	66	2016	2016	Home	General	General_x0020_Surgery	Yes	65	191	INSULIN	Yes	No	Independent	No	No	No	No	Yes	No	No	No	No	No	No	No	No	None	11	11	11	11	11	11	11	11	11	11	11	-99	11
2016	5383038	female	White	No	PRCTECT_x0020_COMPL_x0020_CMBN_x0020_ABDOMINOPRNL_x0020_W_x002F_CLST	45110	30.76	Inpatient	Not_x0020_transferred_x0020__x0028_admitted_x0020_from_x0020_home_x0029_	49	2016	2016	Home	General	General_x0020_Surgery	Yes	63	160	INSULIN	No	No	Independent	No	No	No	No	Yes	No	No	Yes	Yes	No	No	No	No	None	2	2	2	-99	-99	-99	-99	2	2	2	-99	-99	-99
2016	5383456	female	White	No	PRCTECT_x0020_COMPL_x0020_CMBN_x0020_ABDOMINOPRNL_x0020_W_x002F_CLST	45110	30.76	Inpatient	Not_x0020_transferred_x0020__x0028_admitted_x0020_from_x0020_home_x0029_	59	2016	2016	Home	General	General_x0020_Surgery	Yes	66	106	NO	No	No	Independent	No	No	No	No	No	No	No	Yes	No	No	No	No	No	None	9	9	9	9	9	9	9	9	9	9	-99	-99	-99
2016	5384062	male	White	No	PRCTECT_x0020_CMBN_x0020_ABDOMINOPRNL_x0020_PULL-THRU_x0020_PX	45112	33.18	Inpatient	Not_x0020_transferred_x0020__x0028_admitted_x0020_from_x0020_home_x0029_	43	2016	2016	Home	General	General_x0020_Surgery	Yes	73	174	NO	Yes	No	Independent	No	No	No	No	No	No	No	No	No	No	No	No	No	None	9	9	9	9	9	9	9	9	9	9	9	-99	9
2016	5386000	male	White	No	COLECTOMY_x0020_TOT_x0020_ABDL_x0020_W_x002F_PROCTECTOMY_x0020_W_x002F_ILEOSTOMY	44155	34.42	Inpatient	Not_x0020_transferred_x0020__x0028_admitted_x0020_from_x0020_home_x0029_	65	2016	2016	Home	General	General_x0020_Surgery	Yes	72	235	NO	No	MODERATE_x0020_EXERTION	Independent	No	Yes	No	No	Yes	No	Yes	No	No	Yes	No	No	No	None	0	0	0	13	13	13	13	13	0	13	13	-99	13
2016	5386482	female	White	No	PRCTECT_x0020_COMPL_x0020_CMBN_x0020_ABDOMINOPRNL_x0020_W_x002F_CLST	45110	30.76	Inpatient	Not_x0020_transferred_x0020__x0028_admitted_x0020_from_x0020_home_x0029_	57	2016	2016	Home	General	General_x0020_Surgery	Yes	67	204	NO	No	No	Independent	No	No	No	No	No	No	No	Yes	Yes	Yes	No	No	No	None	15	15	15	15	15	15	15	15	15	15	15	-99	15
2016	5387270	male	White	No	LAPS_x0020_PROCTECTOMY_x0020_ABDOMINOPERINEAL_x0020_W_x002F_COLOSTOMY	45395	33	Inpatient	Not_x0020_transferred_x0020__x0028_admitted_x0020_from_x0020_home_x0029_	52	2016	2016	Home	General	General_x0020_Surgery	Yes	69	215	NO	No	No	Independent	No	No	No	No	No	No	No	No	No	No	No	No	No	None	0	0	0	-99	-99	-99	-99	0	0	0	0	-99	0
2016	5387468	male	White	No	PRCTECT_x0020_CMBN_x0020_ABDOMINOPRNL_x0020_PULL-THRU_x0020_PX	45112	33.18	Inpatient	Not_x0020_transferred_x0020__x0028_admitted_x0020_from_x0020_home_x0029_	65	2016	2016	Home	General	General_x0020_Surgery	Yes	69	132	NO	No	No	Independent	No	No	No	No	No	No	No	No	No	No	No	No	No	None	1	1	1	69	69	69	69	1	1	1	-99	-99	-99
2016	5387673	male	White	No	LAPS_x0020_PROCTECTOMY_x0020_ABDOMINOPERINEAL_x0020_W_x002F_COLOSTOMY	45395	33	Inpatient	Not_x0020_transferred_x0020__x0028_admitted_x0020_from_x0020_home_x0029_	35	2016	2016	Home	General	General_x0020_Surgery	Yes	70	134	NO	No	No	Independent	No	No	No	No	No	No	No	No	No	No	No	No	No	None	23	23	23	-99	-99	-99	-99	23	23	23	-99	-99	-99
2016	5388776	female	White	No	PRCTECT_x0020_CMBN_x0020_ABDOMINOPRNL_x0020_PULL-THRU_x0020_PX	45112	33.18	Inpatient	Not_x0020_transferred_x0020__x0028_admitted_x0020_from_x0020_home_x0029_	72	2016	2016	Home	General	General_x0020_Surgery	Yes	61	136	NO	No	No	Independent	No	No	No	No	Yes	No	No	No	No	No	No	No	No	None	15	15	15	15	15	15	15	15	15	15	15	-99	15
2016	5388970	male	White	No	PRCTECT_x0020_COMPL_x0020_CMBN_x0020_ABDOMINOPRNL_x0020_W_x002F_CLST	45110	30.76	Inpatient	Not_x0020_transferred_x0020__x0028_admitted_x0020_from_x0020_home_x0029_	61	2016	2016	Home	General	General_x0020_Surgery	Yes	71	218	NO	No	No	Independent	No	No	No	No	Yes	No	No	No	No	No	No	No	No	None	9	9	9	-99	-99	-99	-99	9	9	9	-99	-99	-99
2016	5390783	male	Unknown_x002F_Not_x0020_Reported	No	PRCTECT_x0020_COMPL_x0020_CMBN_x0020_ABDOMINOPRNL_x0020_W_x002F_CLST	45110	30.76	Inpatient	Not_x0020_transferred_x0020__x0028_admitted_x0020_from_x0020_home_x0029_	68	2016	2016	Home	General	General_x0020_Surgery	Yes	64	128	NO	Yes	No	Independent	No	No	No	No	No	No	No	No	No	No	No	No	No	None	19	19	19	19	19	19	19	19	19	19	19	-99	19
2016	5390983	female	White	No	PRCTECT_x0020_CMBN_x0020_PULL-THRU_x0020_W_x002F_RSVR_x0020_W_x002F_NTRSTM	45119	33.48	Inpatient	Not_x0020_transferred_x0020__x0028_admitted_x0020_from_x0020_home_x0029_	73	2016	2016	Home	General	General_x0020_Surgery	Yes	63	126	NO	No	No	Independent	No	No	No	No	Yes	No	No	No	No	No	No	No	No	None	15	15	15	15	15	15	15	15	15	15	-99	-99	-99
2016	5391194	female	White	No	PRCTECT_x0020_CMBN_x0020_PULL-THRU_x0020_W_x002F_RSVR_x0020_W_x002F_NTRSTM	45119	33.48	Inpatient	Not_x0020_transferred_x0020__x0028_admitted_x0020_from_x0020_home_x0029_	57	2016	2016	Home	General	General_x0020_Surgery	Yes	61	112	NO	No	No	Independent	No	No	No	No	No	No	No	No	No	No	No	No	No	None	17	17	17	17	17	17	17	17	17	17	-99	-99	-99
2016	5391845	male	White	No	PRCTECT_x0020_COMPL_x0020_CMBN_x0020_ABDOMINOPRNL_x0020_W_x002F_CLST	45110	30.76	Inpatient	Not_x0020_transferred_x0020__x0028_admitted_x0020_from_x0020_home_x0029_	66	2016	2016	Home	General	General_x0020_Surgery	Yes	65	206	NO	No	No	Independent	No	No	No	No	Yes	No	No	No	No	No	No	No	No	None	7	7	7	7	7	7	7	7	7	7	-99	-99	7
2016	5391873	female	Unknown_x002F_Not_x0020_Reported	Unknown	PRCTECT_x0020_COMPL_x0020_CMBN_x0020_ABDOMINOPRNL_x0020_W_x002F_CLST	45110	30.76	Inpatient	Not_x0020_transferred_x0020__x0028_admitted_x0020_from_x0020_home_x0029_	76	2016	2016	Home	General	General_x0020_Surgery	Yes	58	109	NO	No	No	Independent	No	Yes	No	No	No	No	No	No	No	No	No	No	No	None	12	12	12	12	12	12	12	12	12	12	-99	-99	-99
2016	5392114	male	Unknown_x002F_Not_x0020_Reported	Unknown	PRCTECT_x0020_CMBN_x0020_ABDOMINOPRNL_x0020_PULL-THRU_x0020_PX	45112	33.18	Inpatient	Not_x0020_transferred_x0020__x0028_admitted_x0020_from_x0020_home_x0029_	84	2016	2016	Home	General	General_x0020_Surgery	Yes	62	157	NO	No	No	Independent	No	No	No	No	No	No	No	No	No	No	No	No	No	None	3	3	3	-99	-99	-99	-99	3	3	3	3	-99	3
2016	5392276	female	White	No	LAPS_x0020_PROCTECTOMY_x0020_ABDOMINOPERINEAL_x0020_W_x002F_COLOSTOMY	45395	33	Inpatient	Not_x0020_transferred_x0020__x0028_admitted_x0020_from_x0020_home_x0029_	74	2016	2016	Home	General	General_x0020_Surgery	Yes	60	176	NO	No	No	Independent	No	No	No	No	No	No	No	No	No	No	No	No	No	None	17	17	17	17	17	17	17	17	17	17	-99	-99	-99
2016	5392345	male	White	No	COLECTOMY_x0020_TOT_x0020_ABDL_x0020_W_x002F_PROCTECTOMY_x0020_W_x002F_ILEOSTOMY	44155	34.42	Inpatient	Not_x0020_transferred_x0020__x0028_admitted_x0020_from_x0020_home_x0029_	51	2016	2016	Rehab	General	General_x0020_Surgery	Yes	72	211	NO	No	No	Partially_x0020_Dependent	No	No	No	No	No	No	No	Yes	No	No	No	No	No	None	5	5	5	5	5	5	5	5	5	5	5	-99	5
2016	5392364	male	White	No	COLECTOMY_x0020_TOT_x0020_ABDL_x0020_W_x002F_PROCTECTOMY_x0020_W_x002F_ILEOSTOMY	44155	34.42	Inpatient	Not_x0020_transferred_x0020__x0028_admitted_x0020_from_x0020_home_x0029_	50	2016	2016	Home	General	General_x0020_Surgery	Yes	63	150	INSULIN	No	No	Independent	No	No	No	No	Yes	No	No	No	No	Yes	No	No	No	None	77	48	48	77	77	77	77	77	77	77	-99	-99	-99
2016	5392614	female	White	No	LAPS_x0020_PROCTECTOMY_x0020_ABDOMINOPERINEAL_x0020_W_x002F_COLOSTOMY	45395	33	Inpatient	Not_x0020_transferred_x0020__x0028_admitted_x0020_from_x0020_home_x0029_	50	2016	2016	Home	General	General_x0020_Surgery	Yes	67	152	NO	No	No	Independent	No	No	No	No	No	No	No	No	No	No	No	No	No	None	5	5	5	-99	-99	-99	-99	5	5	5	-99	-99	-99
2016	5393325	female	Black_x0020_or_x0020_African_x0020_American	No	LAPS_x0020_PROCTECTOMY_x0020_ABDOMINOPERINEAL_x0020_W_x002F_COLOSTOMY	45395	33	Inpatient	Not_x0020_transferred_x0020__x0028_admitted_x0020_from_x0020_home_x0029_	59	2016	2016	Home	General	General_x0020_Surgery	Yes	67	225	NO	No	No	Independent	No	No	No	No	No	No	No	No	No	No	No	No	No	None	65	65	65	65	65	65	65	65	65	65	-99	-99	-99
2016	5394174	female	Unknown_x002F_Not_x0020_Reported	No	LAPS_x0020_PROCTECTOMY_x0020_ABDOMINOPERINEAL_x0020_W_x002F_COLOSTOMY	45395	33	Inpatient	Not_x0020_transferred_x0020__x0028_admitted_x0020_from_x0020_home_x0029_	66	2016	2016	Home	General	General_x0020_Surgery	Yes	60	94	NO	No	No	Independent	No	No	No	No	No	No	No	No	No	No	No	No	No	None	4	4	4	4	4	4	4	4	4	4	4	-99	4
2016	5394261	male	White	No	PRCTECT_x0020_CMBN_x0020_ABDOMINOPRNL_x0020_PULL-THRU_x0020_PX	45112	33.18	Inpatient	Not_x0020_transferred_x0020__x0028_admitted_x0020_from_x0020_home_x0029_	65	2016	2016	Home	General	General_x0020_Surgery	Yes	69	165	NO	No	No	Independent	No	No	No	No	No	No	No	No	No	No	No	No	No	None	3	3	3	3	3	3	3	3	3	3	-99	-99	-99
2016	5394384	female	White	No	LAPS_x0020_PROCTECTOMY_x0020_COMBINED_x0020_PULL-THRU_x0020_W_x002F_RESERVOIR	45397	36.5	Inpatient	Not_x0020_transferred_x0020__x0028_admitted_x0020_from_x0020_home_x0029_	55	2016	2016	Home	General	General_x0020_Surgery	Yes	60	178	NO	No	No	Independent	No	No	No	No	Yes	No	No	No	No	No	No	No	No	None	21	21	21	21	21	-99	21	21	21	21	21	-99	21
2016	5396281	male	White	No	COLECTOMY_x0020_TOT_x0020_ABDL_x0020_W_x002F_PROCTECTOMY_x0020_W_x002F_ILEOSTOMY	44155	34.42	Inpatient	Not_x0020_transferred_x0020__x0028_admitted_x0020_from_x0020_home_x0029_	72	2016	2016	Home	General	General_x0020_Surgery	No	71	173	NO	Yes	No	Independent	No	No	No	No	No	No	No	No	No	No	No	No	No	None	0	0	0	5	5	5	5	0	0	0	-99	-99	-99
2016	5396459	female	White	No	LAPS_x0020_PROCTECTOMY_x0020_COMBINED_x0020_PULL-THRU_x0020_W_x002F_RESERVOIR	45397	36.5	Inpatient	Not_x0020_transferred_x0020__x0028_admitted_x0020_from_x0020_home_x0029_	64	2016	2016	Home	General	General_x0020_Surgery	Yes	62	141	NO	Yes	No	Independent	No	No	No	No	No	No	No	No	No	No	No	No	No	None	23	23	23	-99	-99	-99	-99	23	23	23	-99	-99	-99
2016	5397078	female	White	No	PRCTECT_x0020_COMPL_x0020_CMBN_x0020_ABDOMINOPRNL_x0020_W_x002F_CLST	45110	30.76	Inpatient	Not_x0020_transferred_x0020__x0028_admitted_x0020_from_x0020_home_x0029_	58	2016	2016	Home	General	General_x0020_Surgery	Yes	68	98	NO	Yes	No	Independent	No	No	No	No	No	No	No	No	No	No	Yes	No	No	None	4	4	4	4	4	4	4	4	4	4	24	-99	18
2016	5397186	male	White	No	LAPS_x0020_COLECTOMY_x0020_ABDL_x0020_W_x002F_PROCTECTOMY_x0020_W_x002F_ILEOSTOMY	44212	34.58	Inpatient	Not_x0020_transferred_x0020__x0028_admitted_x0020_from_x0020_home_x0029_	71	2016	2016	Home	General	General_x0020_Surgery	Yes	72	184	NO	No	No	Independent	No	No	No	No	Yes	No	No	No	No	No	No	No	No	None	40	40	40	40	40	40	40	40	40	40	-99	-99	-99
2016	5397372	female	White	No	LAPS_x0020_PROCTECTOMY_x0020_ABDOMINOPERINEAL_x0020_W_x002F_COLOSTOMY	45395	33	Inpatient	Not_x0020_transferred_x0020__x0028_admitted_x0020_from_x0020_home_x0029_	69	2016	2016	Home	General	General_x0020_Surgery	Yes	58	135	NO	No	No	Independent	No	No	No	No	Yes	No	No	No	No	No	No	No	No	None	12	12	12	70	70	70	70	12	12	12	12	-99	12
2016	5397814	male	White	No	PRCTECT_x0020_COMPL_x0020_CMBN_x0020_ABDOMINOPRNL_x0020_W_x002F_CLST	45110	30.76	Inpatient	Not_x0020_transferred_x0020__x0028_admitted_x0020_from_x0020_home_x0029_	78	2016	2016	Home	General	General_x0020_Surgery	Yes	69	193	NO	No	MODERATE_x0020_EXERTION	Independent	No	No	No	No	Yes	No	No	No	No	No	No	No	No	None	16	16	16	-99	-99	-99	-99	16	16	16	-99	-99	-99
2016	5398575	male	White	No	LAPS_x0020_PROCTECTOMY_x0020_COMBINED_x0020_PULL-THRU_x0020_W_x002F_RESERVOIR	45397	36.5	Inpatient	Not_x0020_transferred_x0020__x0028_admitted_x0020_from_x0020_home_x0029_	48	2016	2016	Home	General	General_x0020_Surgery	Yes	72	260	NO	No	No	Independent	No	No	No	No	No	No	No	No	No	No	No	No	No	None	12	12	12	12	12	12	12	12	12	12	12	-99	12
2016	5398581	male	White	No	PRCTECT_x0020_COMPL_x0020_CMBN_x0020_ABDOMINOPRNL_x0020_W_x002F_CLST	45110	30.76	Inpatient	Not_x0020_transferred_x0020__x0028_admitted_x0020_from_x0020_home_x0029_	59	2016	2016	Home	General	General_x0020_Surgery	Yes	67	163	NON-INSULIN	No	No	Independent	No	No	No	No	No	No	No	No	No	No	No	No	No	None	8	8	8	27	27	27	27	8	8	8	27	-99	79
2016	5398651	male	White	No	PRCTECT_x0020_COMPL_x0020_CMBN_x0020_ABDOMINOPRNL_x0020_W_x002F_CLST	45110	30.76	Inpatient	Not_x0020_transferred_x0020__x0028_admitted_x0020_from_x0020_home_x0029_	51	2016	2016	Home	General	General_x0020_Surgery	No	72	141	NO	No	No	Independent	No	No	No	No	No	No	No	No	No	Yes	No	No	No	None	0	0	0	1	5	5	5	0	0	0	5	-99	5
2016	5398705	male	Black_x0020_or_x0020_African_x0020_American	No	COLCT_x0020_TTL_x0020_ABD_x0020_W_x002F_PRCTECT_x0020_ILEOANAL_x0020_ANAST_x0020__x0026__x0020_RSVR	44158	36.7	Inpatient	Not_x0020_transferred_x0020__x0028_admitted_x0020_from_x0020_home_x0029_	49	2016	2016	Home	General	General_x0020_Surgery	Yes	71	238	NO	No	No	Independent	No	No	No	No	No	No	No	No	No	No	No	No	No	None	6	6	6	6	6	6	6	6	6	6	6	-99	6
2016	5399008	male	White	No	PRCTECT_x0020_COMPL_x0020_CMBN_x0020_ABDOMINOPRNL_x0020_W_x002F_CLST	45110	30.76	Inpatient	Not_x0020_transferred_x0020__x0028_admitted_x0020_from_x0020_home_x0029_	57	2016	2016	Home	General	General_x0020_Surgery	Yes	72	323	NON-INSULIN	No	No	Independent	No	No	No	No	Yes	No	No	No	No	No	No	No	No	None	1	1	1	1	1	1	1	1	1	1	1	-99	1
2016	5399037	male	White	No	LAPS_x0020_PROCTECTOMY_x0020_ABDOMINOPERINEAL_x0020_W_x002F_COLOSTOMY	45395	33	Inpatient	Not_x0020_transferred_x0020__x0028_admitted_x0020_from_x0020_home_x0029_	76	2016	2016	Home	General	General_x0020_Surgery	Yes	66	184	NO	Yes	No	Independent	No	No	No	No	Yes	No	No	No	No	No	No	No	No	None	15	15	15	15	15	15	15	15	15	15	-99	-99	-99
2016	5399779	female	White	No	PRCTECT_x0020_COMPL_x0020_CMBN_x0020_ABDOMINOPRNL_x0020_W_x002F_CLST	45110	30.76	Inpatient	Not_x0020_transferred_x0020__x0028_admitted_x0020_from_x0020_home_x0029_	56	2016	2016	Home	General	General_x0020_Surgery	Yes	65	155	NO	Yes	MODERATE_x0020_EXERTION	Independent	No	No	No	No	No	No	No	No	No	No	No	No	No	None	0	43	43	43	43	43	43	43	43	43	-99	-99	-99
2016	5401615	male	White	No	LAPS_x0020_PROCTECTOMY_x0020_ABDOMINOPERINEAL_x0020_W_x002F_COLOSTOMY	45395	33	Inpatient	Not_x0020_transferred_x0020__x0028_admitted_x0020_from_x0020_home_x0029_	64	2016	2016	Home	General	General_x0020_Surgery	Yes	73	249	NON-INSULIN	No	No	Independent	No	No	No	No	Yes	No	No	No	No	No	No	No	No	None	8	8	8	8	8	8	8	8	8	8	8	-99	8
2016	5402330	female	White	No	PRCTECT_x0020_COMPL_x0020_CMBN_x0020_ABDOMINOPRNL_x0020_W_x002F_CLST	45110	30.76	Inpatient	Not_x0020_transferred_x0020__x0028_admitted_x0020_from_x0020_home_x0029_	44	2016	2016	Home	General	General_x0020_Surgery	Yes	62	102	NO	No	No	Independent	No	No	No	No	No	No	No	No	No	No	No	No	No	None	13	13	13	13	13	13	13	13	13	13	13	-99	13
2016	5404506	female	White	No	LAPS_x0020_PROCTECTOMY_x0020_COMBINED_x0020_PULL-THRU_x0020_W_x002F_RESERVOIR	45397	36.5	Inpatient	Not_x0020_transferred_x0020__x0028_admitted_x0020_from_x0020_home_x0029_	50	2016	2016	Home	General	General_x0020_Surgery	Yes	66	241	NO	No	No	Independent	No	No	No	No	Yes	No	No	No	No	No	No	No	No	None	-99	-99	-99	-99	-99	-99	-99	-99	-99	-99	-99	-99	-99
2016	5404679	male	Unknown_x002F_Not_x0020_Reported	Unknown	PELVIC_x0020_EXENTERATION_x0020_COLORECTAL_x0020_MALIGNANCY	45126	49.1	Inpatient	Not_x0020_transferred_x0020__x0028_admitted_x0020_from_x0020_home_x0029_	63	2016	2016	Home	General	General_x0020_Surgery	No	66	125	NON-INSULIN	No	No	Partially_x0020_Dependent	No	No	No	No	Yes	No	No	No	No	No	No	No	No	None	0	0	0	2	2	2	2	0	0	0	-99	-99	-99
2016	5404934	male	White	No	LAPS_x0020_PROCTECTOMY_x0020_ABDOMINOPERINEAL_x0020_W_x002F_COLOSTOMY	45395	33	Inpatient	Not_x0020_transferred_x0020__x0028_admitted_x0020_from_x0020_home_x0029_	55	2016	2016	Home	General	General_x0020_Surgery	Yes	72	227	NON-INSULIN	No	No	Independent	No	No	No	No	Yes	No	No	No	No	No	No	No	No	None	5	5	5	-99	-99	-99	-99	5	5	5	-99	-99	-99
2016	5405786	male	Unknown_x002F_Not_x0020_Reported	Unknown	PRCTECT_x0020_PRTL_x0020_RESCJ_x0020_RECTUM_x0020_TABDL_x0020_APPR	45111	18.01	Inpatient	Not_x0020_transferred_x0020__x0028_admitted_x0020_from_x0020_home_x0029_	64	2016	2016	Home	General	General_x0020_Surgery	Yes	64	155	NO	No	No	Independent	No	No	No	No	Yes	No	No	Yes	No	No	No	No	No	None	9	9	9	-99	-99	-99	-99	9	9	9	9	-99	9
2016	5407606	male	White	No	LAPS_x0020_COLCT_x0020_TTL_x0020_ABD_x0020_W_x002F_PRCTECT_x0020_ILEOANAL_x0020_ANASTOMSIS	44211	37.08	Inpatient	Not_x0020_transferred_x0020__x0028_admitted_x0020_from_x0020_home_x0029_	25	2016	2016	Home	General	General_x0020_Surgery	Yes	66	150	NO	No	No	Independent	No	No	No	No	No	No	No	No	No	No	No	No	No	None	3	3	3	3	3	3	3	3	3	3	-99	-99	-99
2016	5408457	female	White	No	PRCTECT_x0020_CMBN_x0020_ABDOMINOPRNL_x0020_PULL-THRU_x0020_PX	45112	33.18	Inpatient	Not_x0020_transferred_x0020__x0028_admitted_x0020_from_x0020_home_x0029_	25	2016	2016	Home	General	General_x0020_Surgery	Yes	66	131	NO	No	No	Independent	No	No	No	No	No	No	No	No	No	No	No	No	No	None	10	10	10	10	10	10	10	10	10	10	-99	-99	-99
2016	5409638	female	Black_x0020_or_x0020_African_x0020_American	No	LAPS_x0020_COLCT_x0020_TTL_x0020_ABD_x0020_W_x002F_PRCTECT_x0020_ILEOANAL_x0020_ANASTOMSIS	44211	37.08	Inpatient	Not_x0020_transferred_x0020__x0028_admitted_x0020_from_x0020_home_x0029_	45	2016	2016	Home	General	General_x0020_Surgery	Yes	61	161	NO	No	No	Independent	No	No	No	No	No	No	No	No	No	No	No	No	No	None	53	53	53	53	53	53	53	53	53	53	53	-99	53
2016	5410168	male	White	No	PELVIC_x0020_EXENTERATION_x0020_COLORECTAL_x0020_MALIGNANCY	45126	49.1	Inpatient	Not_x0020_transferred_x0020__x0028_admitted_x0020_from_x0020_home_x0029_	73	2016	2016	Home	General	General_x0020_Surgery	Yes	70	170	NO	No	No	Independent	No	No	No	No	Yes	No	No	Yes	No	No	No	No	No	None	41	41	41	41	41	41	41	41	41	41	41	-99	41
[truncated: 12,353 more rows]
[truncated: 253 more columns]
